# Supplementary material for: Preparation and luminescent properties of color-adjustable La1-x-ySiBO5: xTb3+, yEu3+ phosphor for NUV-LEDs
Source: PLoS One. 2026 Mar 13;21(3):e0344199. doi: 10.1371/journal.pone.0344199 (PMC12987474; doi:10.1371/journal.pone.0344199)
Supplement: S1 Data — (XLS) [file pone.0344199.s001.xls]

## Sheet: Sheet1
Fig.3b							Fig.3a					Fig.8												Fig.7a								Fig.7b									Fig.5c						Fig.5b
	x=0.03	x=0.05	x=0.07	x=0.10	x=0.15		300	678.4	400	224.2		400	175	159	150	157	168	165	169	165	163	179		0	1	1	1	1	1	1		0	1	1	1	1	1	1	1		0.001	6171	257.1	2193	936.8		400	680.3	185.6
400	205.3	224.2	201	147.7	29.77		301	953.8	401	214.5		401	166	164	166	171	176	170	176	163	172	164		160000	0.23857	0.55565	0.92483	0.92692	0.92149	0.92408		160000	0.85721	0.41631	0.78305	0.9127	0.713	0.72106	0.52837		0.005	5409	603	1982	904.1		401	670.8	176.2
401	215.4	214.5	200.4	145.5	28.63		302	1289	402	209.3		402	151	175	177	171	162	164	163	185	186	169		320000	0.20847	0.50841	0.85494	0.85632	0.84906	0.85866		320000	0.82309	0.38192	0.72779	0.82145	0.62051	0.59833	0.40387		0.01	4560	1740	1496	1223		402	645.7	195.8
402	199.9	209.3	195.4	142	28		303	1531	403	200.5		403	159	168	182	176	175	183	179	179	200	189		480000	0.18727	0.46396	0.78345	0.78336	0.78333	0.79575		480000	0.76894	0.35245	0.67167	0.73664	0.54287	0.50451	0.32058		0.02	2519	2152	811.2	1350		403	616.9	218.2
403	200.9	200.5	199.5	137.8	27.86		304	1465	404	180		404	174	189	197	181	194	192	200	191	209	197		640000	0.16683	0.42957	0.72748	0.72612	0.72501	0.7307		640000	0.71661	0.32511	0.61272	0.67053	0.47714	0.42824	0.26071		0.03	1640	3543	499.6	2102		404	571.6	195.8
404	173.1	180	178.8	120.6	25.25		305	1228	405	164.5		405	223	215	206	211	229	225	214	235	227	240		800000	0.15202	0.3949	0.66574	0.67474	0.67171	0.66907		800000	0.66447	0.29658	0.56292	0.60558	0.42162	0.37291	0.21729		0.05	1073	5036	289.1	3542		405	533.9	159.2
405	156.3	164.5	169.6	118.9	22.87		306	925.2	406	150.7		406	289	289	304	284	290	276	305	287	300	294		960000	0.13717	0.36423	0.62049	0.62215	0.61834	0.62076		960000	0.61689	0.27428	0.51419	0.5496	0.37764	0.32447	0.18419								406	492.7	153.1
406	157.1	150.7	161	108.5	22.88		307	699.8	407	144.6		407	394	420	431	395	415	410	414	398	406	434		1120000	0.12481	0.33411	0.56658	0.57591	0.5721	0.57374		1120000	0.57307	0.25244	0.47605	0.50098	0.3365	0.28589	0.15756								407	465.7	162.7
407	142.1	144.6	148.2	111.8	21.75		308	545.2	408	144.8		408	596	584	569	552	582	594	548	576	561	593		1280000	0.11353	0.30677	0.52831	0.5307	0.53042	0.52995		1280000	0.53378	0.23471	0.43545	0.45762	0.30541	0.24935	0.13481								408	454.9	163.5
408	143.4	144.8	140.7	105.9	19.95		309	516.1	409	156		409	841	841	821	837	825	826	767	804	795	760		1440000	0.10223	0.28503	0.48891	0.49145	0.48762	0.49018		1440000	0.49339	0.21496	0.40258	0.41512	0.26901	0.22613	0.11602								409	459.8	156.9
409	147.5	156	137.3	104.5	19.6		310	488.6	410	161.7		410	1170	1130	1130	1100	1090	1060	1030	1050	1020	976		1600000	0.09396	0.26112	0.45258	0.45378	0.44926	0.45532		1600000	0.45895	0.199	0.36908	0.38389	0.24566	0.19998	0.10265								410	476.3	169.6
410	163.6	161.7	133.9	103.7	19.74		311	508.8	411	176.3		411	1570	1510	1480	1440	1390	1380	1290	1290	1260	1280		1760000	0.08537	0.24109	0.41586	0.41934	0.41952	0.41729		1760000	0.429	0.18434	0.34228	0.3468	0.2223	0.1786	0.08944								411	515	197
411	164.9	176.3	134.7	108	20.03		312	515.6	412	188.8		412	2020	1930	1910	1800	1720	1600	1670	1620	1530	1500		1920000	0.07808	0.22237	0.38487	0.38752	0.38628	0.38855		1920000	0.39829	0.1693	0.31695	0.32158	0.20158	0.16001	0.07943								412	562.5	240.3
412	192.7	188.8	145.6	121.5	21.48		313	641.2	413	207.7		413	2390	2390	2280	2160	2060	1960	1920	1840	1780	1750		2080000	0.07187	0.20397	0.35642	0.35877	0.35949	0.3595		2080000	0.37099	0.1591	0.29161	0.29515	0.18239	0.14322	0.07078								413	616.9	301.3
413	217.3	207.7	150.9	120	21.27		314	862.8	414	229.4		414	2620	2520	2420	2370	2180	2110	2000	1920	1940	1850		2240000	0.06532	0.18915	0.3289	0.33479	0.33036	0.32887		2240000	0.34481	0.14543	0.26856	0.27279	0.16633	0.13015	0.06251								414	670.3	303.4
414	220.9	229.4	153.5	126.2	21.37		315	1371	415	263.3		415	2540	2370	2210	2180	2090	1990	1820	1810	1810	1710		2400000	0.06018	0.17318	0.30327	0.30786	0.30705	0.30788		2400000	0.31955	0.13285	0.24982	0.2509	0.14969	0.11912	0.05499								415	704	314.9
415	247.5	263.3	152.5	140.3	22.6		316	1993	416	256.2		416	2160	2040	1920	1810	1760	1680	1610	1560	1520	1500		2560000	0.05471	0.16062	0.28079	0.2839	0.28185	0.2855		2560000	0.29628	0.12442	0.22871	0.23167	0.13658	0.10677	0.04995								416	687	360.4
416	254.7	256.2	149.8	134.4	22.4		317	2434	417	211.9		417	1760	1720	1600	1540	1450	1380	1400	1330	1280	1270		2720000	0.05041	0.14864	0.26124	0.26077	0.26268	0.26353		2720000	0.27437	0.11415	0.21007	0.21068	0.1255	0.097	0.04457								417	627.4	269.6
417	210.4	211.9	146.1	119.3	20.02		318	2676	418	180.1		418	1610	1480	1400	1370	1300	1250	1220	1180	1130	1120		2880000	0.04627	0.13667	0.2424	0.24423	0.24522	0.24233		2880000	0.25801	0.107	0.19556	0.19346	0.11354	0.08777	0.03953								418	551	230.5
418	172.6	180.1	139.1	108.3	19.77		319	2571	419	166.6		419	1360	1300	1250	1190	1150	1110	1030	1040	974	958		3040000	0.042	0.12726	0.22468	0.22354	0.22515	0.2242		3040000	0.23929	0.09967	0.17998	0.18075	0.10529	0.08028	0.03632								419	503.9	233.8
419	172.3	166.6	128	97.56	19.1		320	2317	420	165.4		420	1090	978	1000	944	921	918	891	817	810	774		3200000	0.03956	0.11853	0.20595	0.20824	0.20978	0.21003		3200000	0.22295	0.09261	0.16901	0.16367	0.09613	0.07324	0.03259								420	454.7	245.5
420	170.5	165.4	122.4	98.95	17.3		321	1912	421	139.2		421	768	741	720	679	695	654	633	615	642	634		3360000	0.03572	0.10906	0.19097	0.19156	0.19272	0.19418		3360000	0.20744	0.0859	0.15396	0.15414	0.08886	0.06681	0.02931								421	387.1	162.7
421	133.8	139.2	106.7	92.63	15.84		322	1585	422	108.2		422	526	502	481	495	487	487	484	479	471	521		3520000	0.03297	0.1003	0.17867	0.17704	0.18064	0.17885		3520000	0.19296	0.0792	0.1437	0.14282	0.08001	0.06124	0.02605								422	315.6	115.2
422	110.2	108.2	93.03	82.75	13.26		323	1444	423	94.96		423	431	425	446	430	476	459	429	459	482	485		3680000	0.03014	0.09234	0.16281	0.16447	0.16402	0.16266		3680000	0.17969	0.07263	0.13205	0.12944	0.07452	0.05577	0.02408								423	273.4	108.9
423	91.44	94.96	90.8	73.67	12.78		324	1442	424	89.89		424	434	456	443	478	457	465	476	470	516	521		3840000	0.02823	0.08612	0.15261	0.1546	0.15334	0.15102		3840000	0.16589	0.06746	0.12331	0.11989	0.06834	0.05091	0.02167								424	249.6	90.21
424	87.37	89.89	85.75	62.86	12.04		325	1540	425	91.87		425	451	465	459	486	500	519	498	527	549	545		4000000	0.02599	0.08026	0.14048	0.13985	0.14087	0.14151		4000000	0.15464	0.06244	0.11356	0.11033	0.06171	0.04603	0.01981								425	242.6	88.19
425	91.73	91.87	89.51	66.05	12.35		326	1598	426	94.64		426	433	473	488	507	512	496	506	535	557	582		4160000	0.02402	0.07419	0.12909	0.13127	0.13037	0.13026		4160000	0.14448	0.05833	0.10432	0.10296	0.05786	0.04284	0.01758								426	240.6	94.88
426	84.96	94.64	83.66	70.08	12.42		327	1611	427	94.26		427	434	454	462	503	482	483	505	527	521	566		4320000	0.0215	0.0685	0.12196	0.12038	0.12144	0.12105		4320000	0.13471	0.05462	0.09856	0.09484	0.05319	0.04002	0.01663								427	236.3	93.23
427	89.62	94.26	87.81	68.82	11.44		328	1645	428	89.12		428	428	436	456	467	481	476	497	484	528	546		4480000	0.02017	0.0642	0.11255	0.11325	0.11365	0.11208		4480000	0.12475	0.0509	0.09106	0.08651	0.04824	0.0358	0.01497								428	231.8	93.46
428	85.8	89.12	80.99	65.36	12.12		329	1632	429	81.4		429	488	486	499	501	472	469	482	487	519	518		4640000	0.01887	0.05816	0.10389	0.10577	0.10421	0.10297		4640000	0.11701	0.04702	0.08512	0.08039	0.04506	0.03332	0.01392								429	223.6	88.58
429	83	81.4	77.52	61.5	11.25		330	1557	430	82.09		430	517	509	535	519	536	540	550	549	567	536		4800000	0.01706	0.05305	0.09553	0.09664	0.09579	0.09661		4800000	0.10972	0.04392	0.07754	0.07572	0.04105	0.03106	0.0124								430	216.7	76.42
430	86.41	82.09	82.28	62.44	12.22		331	1568	431	91.03		431	588	613	619	618	595	597	590	606	610	604		4960000	0.01575	0.04898	0.08966	0.09015	0.09017	0.08881		4960000	0.10109	0.04045	0.07188	0.06903	0.03848	0.02882	0.01129								431	215.2	88.48
431	86.34	91.03	80.34	66.58	10.29		332	1605	432	91.32		432	785	763	739	757	738	695	691	717	762	705		5120000	0.0146	0.04557	0.0813	0.08278	0.08336	0.08287		5120000	0.093	0.0374	0.06646	0.06424	0.03408	0.02597	0.01008								432	212.3	85.84
432	84.61	91.32	81.19	63.57	10.83		333	1670	433	90.07		433	1060	1060	971	994	970	946	932	875	891	889		5280000	0.01366	0.04242	0.07552	0.07745	0.07812	0.07726		5280000	0.08933	0.03523	0.06198	0.05982	0.03226	0.02381	0.00949								433	216.5	90.39
433	84.05	90.07	75.04	60.47	11.36		334	1808	434	99.38		434	1390	1360	1280	1280	1230	1160	1130	1180	1090	1070		5440000	0.01254	0.03854	0.06985	0.06972	0.07253	0.07044		5440000	0.08122	0.03269	0.05946	0.05474	0.03016	0.022	0.00868								434	237.9	103.6
434	84.61	99.38	73.29	63.81	10.85		335	1997	435	113.8		435	1610	1600	1550	1490	1390	1350	1320	1350	1290	1250		5600000	0.01147	0.03594	0.06569	0.06634	0.06713	0.06396		5600000	0.0762	0.03057	0.05314	0.05122	0.02732	0.02052	0.00815								435	278.5	137.2
435	98.58	113.8	80.03	66.09	12.24		336	2263	436	138.1		436	1760	1680	1600	1600	1480	1450	1410	1370	1360	1320		5760000	0.01082	0.03414	0.06053	0.06233	0.06142	0.06168		5760000	0.07155	0.0285	0.04987	0.04785	0.02528	0.01836	0.00725								436	315.2	187.9
436	120.3	138.1	93.19	76.11	13.01		337	2535	437	143.2		437	1760	1700	1590	1510	1440	1460	1410	1400	1370	1300		5920000	0.00969	0.03125	0.05566	0.05656	0.05717	0.05524		5920000	0.06745	0.02688	0.04536	0.0442	0.02333	0.01741	0.00663								437	334.6	161.8
437	129.7	143.2	102.1	70.95	13.28		338	2848	438	142.6		438	1720	1620	1610	1480	1450	1340	1320	1300	1300	1230		6080000	0.00912	0.02954	0.05208	0.05318	0.05276	0.05279		6080000	0.06173	0.02482	0.04329	0.04052	0.02142	0.01602	0.00612								438	341.4	165.8
438	129.8	142.6	105	77.4	13.68		339	3086	439	132.3		439	1650	1560	1520	1410	1340	1310	1220	1220	1200	1180		6240000	0.00836	0.02699	0.04839	0.04979	0.04908	0.04832		6240000	0.05712	0.02302	0.03914	0.0382	0.01997	0.01517	0.00546								439	341.3	155.6
439	123.4	132.3	90.6	78.93	12.29		340	3312	440	129.5		440	1390	1380	1280	1280	1190	1140	1090	1080	1090	1020		6400000	0.0077	0.02514	0.04545	0.04589	0.045	0.04466		6400000	0.05418	0.02105	0.03593	0.03475	0.01876	0.01392	0.00495								440	333.5	167.6
440	131.6	129.5	93.72	79.39	13.07		341	3289	441	124.6		441	1110	1090	1050	1020	936	926	917	841	840	819		6560000	0.00726	0.02316	0.04136	0.04295	0.04208	0.04079		6560000	0.05123	0.01948	0.03362	0.03232	0.01647	0.01281	0.00476								441	319.1	160.8
441	118.1	124.6	97.74	72.56	13.64		342	2991	442	115.9		442	826	807	753	740	687	684	657	645	671	632		6720000	0.00671	0.02149	0.03832	0.03922	0.03919	0.0382		6720000	0.04535	0.01819	0.03176	0.02968	0.01576	0.01191	0.00438								442	289.9	133.4
442	104.7	115.9	90.1	68.02	12.62		343	2572	443	105		443	597	548	550	539	525	502	498	495	481	498		6880000	0.00614	0.02008	0.03521	0.03605	0.037	0.03456		6880000	0.04285	0.01727	0.02915	0.02757	0.01471	0.01094	0.00417								443	245.3	116.9
443	92.62	105	84.71	63.11	11.22		344	2140	444	83.4		444	456	420	437	408	412	384	388	393	405	390		7040000	0.00562	0.01885	0.0336	0.03412	0.03339	0.03255		7040000	0.04084	0.0157	0.02657	0.02554	0.0137	0.01009	0.00348								444	204	82.55
444	81.92	83.4	75.76	57.03	10.38		345	1949	445	81.46		445	369	380	350	366	353	316	345	342	347	342		7200000	0.0053	0.01721	0.03055	0.03091	0.03139	0.03019		7200000	0.03849	0.01489	0.0254	0.02363	0.01249	0.00914	0.00361								445	178.1	85.36
445	71.59	81.46	77.18	53.48	10.7		346	2060	446	76.65		446	331	309	314	309	308	313	313	297	321	333		7360000	0.00489	0.01611	0.02879	0.02886	0.02948	0.02767		7360000	0.03542	0.01353	0.02362	0.02222	0.01148	0.00859	0.0031								446	163	77.62
446	72.64	76.65	73.52	52.8	9.861		347	2586	447	71.79		447	300	323	269	293	308	299	295	280	309	319		7520000	0.0046	0.01487	0.02685	0.02728	0.02693	0.02562		7520000	0.033	0.01298	0.02167	0.02062	0.01064	0.00799	0.00294								447	153.5	73.11
447	69.59	71.79	66.58	53.4	9.114		348	3661	448	71.05		448	309	305	287	278	283	261	292	303	297	309		7680000	0.00422	0.01295	0.02483	0.02454	0.02513	0.02429		7680000	0.03009	0.0121	0.02062	0.01841	0.01005	0.00753	0.00266								448	144.5	60.71
448	63.73	71.05	65.8	51.03	9.291		349	4939	449	70.04		449	295	308	281	290	271	275	304	298	314	313		7840000	0.00413	0.01256	0.02212	0.02331	0.02342	0.02164		7840000	0.02788	0.01151	0.01943	0.01845	0.00885	0.00682	0.00246								449	143.1	56.07
449	61.02	70.04	67.96	51.41	9.11		350	5748	450	76.41		450	334	308	327	303	297	287	300	311	328	338		8000000	0.0036	0.0114	0.02078	0.02129	0.02146	0.02077		8000000	0.02627	0.01099	0.0176	0.01697	0.0087	0.00624	0.00227								450	139.7	63.39
450	62.18	76.41	66.31	50.8	8.803		351	5798	451	71.94		451	334	330	339	304	325	310	307	336	317	347		8160000	0.0035	0.01045	0.02028	0.01913	0.01962	0.01943		8160000	0.02533	0.00941	0.01569	0.01555	0.00762	0.00617	0.00204								451	142.9	57.09
451	68.6	71.94	64.3	52.68	9.661		352	5522	452	72.46		452	378	355	352	346	334	344	345	342	340	338		8320000	0.00315	0.00992	0.01796	0.01898	0.01821	0.01763		8320000	0.02354	0.00893	0.01521	0.01456	0.00731	0.00522	0.00184								452	143.2	57.6
452	65.03	72.46	63.79	51.5	9.543		353	5032	453	75.47		453	417	408	378	371	371	353	363	357	368	386		8480000	0.00287	0.00928	0.01643	0.01749	0.0171	0.01755		8480000	0.02049	0.00877	0.01428	0.01341	0.00643	0.00541	0.00173								453	143.1	72.01
453	65.16	75.47	69.93	51.74	10.14		354	4285	454	78.54		454	467	446	440	442	413	421	404	410	433	405		8640000	0.00272	0.00833	0.01579	0.01639	0.01561	0.01629		8640000	0.01996	0.00804	0.01362	0.01293	0.00598	0.00485	0.00152								454	142.9	61.68
454	65.96	78.54	66.71	53.84	9.789		355	3762	455	74.8		455	525	518	502	489	456	448	454	463	459	454		8800000	0.00273	0.00851	0.01478	0.01516	0.01497	0.01441		8800000	0.01931	0.00755	0.012	0.01176	0.00573	0.00443	0.00146								455	148.1	74.53
455	60.57	74.8	65.47	51.45	9.161		356	3457	456	73.08		456	583	577	559	540	494	523	477	494	465	474		8960000	0.00234	0.00729	0.01307	0.0145	0.01401	0.01299		8960000	0.0168	0.00677	0.01128	0.01044	0.00524	0.0042	0.00141								456	150	75.18
456	72.65	73.08	62.34	50.1	8.543		357	3340	457	76.62		457	573	570	562	532	485	491	488	483	496	472		9120000	0.00222	0.00687	0.0126	0.0133	0.01296	0.01277		9120000	0.01668	0.00665	0.01035	0.01009	0.00494	0.00385	0.00127								457	153.7	77.13
457	68.28	76.62	69.79	49.01	8.718		358	3403	458	74.62		458	569	557	531	503	480	458	469	450	436	466		9280000	0.00206	0.00662	0.01123	0.01181	0.01172	0.01133		9280000	0.01457	0.00588	0.01003	0.00913	0.00459	0.00359	0.00112								458	154.3	75.5
458	69.19	74.62	67.9	48.7	8.66		359	3169	459	75.15		459	478	463	429	424	440	419	416	419	397	402		9440000	0.00187	0.00586	0.01072	0.01121	0.01085	0.01014		9440000	0.0136	0.00558	0.00908	0.00852	0.00439	0.0032	0.00112								459	151.4	62.36
459	67.18	75.15	69.08	50.12	9.077		360	2685	460	76.18		460	387	394	379	362	369	365	352	352	368	381		9600000	0.00165	0.00561	0.00994	0.01056	0.01028	0.00982		9600000	0.01339	0.00523	0.00884	0.00812	0.00376	0.00305	9.63453E-4								460	141.9	65.59
460	64.72	76.18	64.37	49.44	9.01		361	2165	461	65.91		461	341	323	349	299	291	296	326	310	317	327		9760000	0.00161	0.00547	0.00919	0.00948	0.00973	0.00892		9760000	0.01217	0.00486	0.00813	0.00698	0.00381	0.00289	8.99223E-4								461	131.7	67.07
461	62.54	65.91	60.91	44.43	8.685		362	2116	462	66.21		462	300	279	293	281	308	297	279	289	277	303		9920000	0.00158	0.00495	0.0089	0.00894	0.00894	0.00851		9920000	0.01225	0.00479	0.00716	0.00689	0.00353	0.00268	8.70962E-4								462	126.2	74.52
462	59.77	66.21	60.65	45.84	9.003		363	2526	463	63.09		463	290	283	271	277	282	287	257	276	283	291		1.008E7	0.00158	0.00449	0.00808	0.00779	0.00851	0.00761		1.008E7	0.01113	0.00407	0.00662	0.0066	0.0029	0.0026	8.24716E-4								463	119	59.11
463	55.84	63.09	58.4	43.85	8.112		364	3492	464	64.27		464	300	305	294	297	275	276	294	290	293	312		1.024E7	0.00142	0.00412	0.00808	0.00777	0.00736	0.00733		1.024E7	0.01034	0.00389	0.00664	0.00594	0.00313	0.00242	7.4507E-4								464	116.2	56.54
464	54.73	64.27	57.64	49.14	8.374		365	4387	465	66.87		465	312	331	311	295	280	296	304	294	288	322		1.04E7	0.00119	0.00381	0.00677	0.00755	0.00705	0.00658		1.04E7	0.00901	0.00367	0.00593	0.00568	0.00288	0.00208	6.5001E-4								465	115.3	63.5
465	60.3	66.87	58.59	49.85	9.178		366	5169	466	62.49		466	380	334	341	343	328	344	319	324	342	311		1.056E7	0.00109	0.00352	0.00667	0.00658	0.00647	0.00647		1.056E7	0.00879	0.00324	0.0057	0.00529	0.0025	0.00183	6.55148E-4								466	112.4	57.98
466	57.22	62.49	58.39	43.85	8.609		367	6175	467	63.77		467	394	404	388	362	361	372	358	366	366	384		1.072E7	0.00106	0.00368	0.00629	0.00605	0.00607	0.00609		1.072E7	0.00799	0.00332	0.00514	0.00472	0.0024	0.00173	6.24318E-4								467	113.6	63.24
467	57.17	63.77	54.39	39.18	8.598		368	6807	468	64.95		468	480	436	440	434	408	424	421	409	427	436		1.088E7	0.00102	0.00303	0.00567	0.00535	0.00546	0.00533		1.088E7	0.00742	0.0031	0.00488	0.00484	0.00217	0.00177	5.24118E-4								468	119.2	58.02
468	54.04	64.95	55.74	46.91	8.881		369	6799	469	73.18		469	580	517	506	474	500	484	455	432	458	453		1.104E7	8.91692E-4	0.00284	0.00518	0.00534	0.00523	0.00498		1.104E7	0.00724	0.00274	0.00457	0.00408	0.00209	0.00162	5.65226E-4								469	127.3	61.29
469	63.99	73.18	61.1	46.04	8.741		370	6205	470	73.28		470	640	612	585	557	536	536	516	542	527	507		1.12E7	9.12144E-4	0.00276	0.00505	0.00466	0.00515	0.00441		1.12E7	0.00686	0.00247	0.00411	0.0039	0.00176	0.00147	4.49611E-4								470	131.9	71.29
470	65.16	73.28	64.81	47.33	9.467		371	5583	471	75.69		471	650	643	613	591	596	555	560	563	546	575		1.136E7	8.54879E-4	0.00266	0.00508	0.00432	0.00443	0.00405		1.136E7	0.00625	0.00244	0.00397	0.00377	0.00175	0.00142	3.80243E-4								471	133.3	74.84
471	67.65	75.69	64.21	47.26	8.868		372	5020	472	70.67		472	749	687	665	640	633	612	626	591	611	601		1.152E7	7.60802E-4	0.00231	0.00444	0.00433	0.00438	0.00409		1.152E7	0.00573	0.00222	0.0034	0.0036	0.00162	0.00126	4.05935E-4								472	133.2	66.38
472	66.63	70.67	62.29	44.31	8.616		373	4632	473	68.72		473	719	710	702	715	700	651	619	617	628	593		1.168E7	7.54666E-4	0.00203	0.0036	0.00384	0.00394	0.00384		1.168E7	0.00559	0.00202	0.0033	0.00321	0.00156	0.00125	3.93089E-4								473	136.9	66.84
473	68.68	68.72	60.91	44.22	9.542		374	4807	474	74.8		474	760	726	725	704	650	646	633	658	668	659		1.184E7	7.05582E-4	0.00209	0.0037	0.00396	0.00369	0.00365		1.184E7	0.00519	0.00219	0.00315	0.00273	0.00149	0.00117	3.64828E-4								474	138.8	71.24
474	69.05	74.8	64.89	47.44	9.617		375	5274	475	74.83		475	760	725	701	723	674	677	664	662	720	667		1.2E7	6.03324E-4	0.00196	0.00332	0.0033	0.00361	0.00336		1.2E7	0.00463	0.00179	0.00301	0.00271	0.0013	0.00104	2.85182E-4								475	145.1	73.63
475	67.84	74.83	62.65	48.95	10.81		376	5779	476	74.34		476	729	751	690	712	701	701	728	702	754	748		1.216E7	5.86962E-4	0.00172	0.00317	0.00301	0.00324	0.00299		1.216E7	0.00434	0.00195	0.00236	0.00276	0.00128	0.00109	3.10874E-4								476	153.1	69.04
476	63.95	74.34	64.91	50.96	12.23		377	6293	477	85.24		477	777	803	830	800	751	805	829	864	878	907		1.232E7	4.9902E-4	0.00154	0.00269	0.00326	0.00284	0.00261		1.232E7	0.00423	0.00172	0.00257	0.00246	0.00117	8.35801E-4	2.36367E-4								477	167.8	89.87
477	60.79	85.24	67.11	51.45	15.7		378	6275	478	101.2		478	1010	1070	1050	1060	1080	1070	1080	1120	1160	1190		1.248E7	4.78569E-4	0.00139	0.00252	0.0028	0.00265	0.00217		1.248E7	0.00359	0.00156	0.00238	0.00234	0.00102	8.98801E-4	2.72336E-4								478	199.9	115.2
478	62.22	101.2	73.3	59.3	21.56		379	5324	479	117.5		479	1530	1600	1600	1570	1620	1590	1640	1620	1600	1630		1.264E7	4.33575E-4	0.00158	0.00245	0.0026	0.00252	0.0025		1.264E7	0.0035	0.00143	0.00225	0.00217	9.86028E-4	8.40001E-4	2.08106E-4								479	249	166.4
479	70.64	117.5	78.23	74.35	30.89		380	4156	480	135.3		480	2500	2510	2450	2420	2430	2450	2380	2500	2440	2470		1.28E7	4.66298E-4	0.00147	0.0024	0.00214	0.00249	0.00216		1.28E7	0.00345	0.00134	0.00215	0.00212	9.39873E-4	7.26601E-4	1.92691E-4								480	310	206.7
480	75.77	135.3	94.28	89.46	40.93		381	3011	481	177.6		481	4050	3990	3890	3920	3850	3750	3760	3720	3660	3700		1.296E7	4.41756E-4	0.00128	0.00207	0.00226	0.00229	0.00193		1.296E7	0.00327	0.00134	0.00202	0.00178	8.30781E-4	7.89601E-4	2.13244E-4								481	406.1	298.8
481	94.35	177.6	126.9	118.9	62.3		382	2091	482	251		482	6380	6170	5970	5870	5700	5560	5490	5450	5400	5380		1.312E7	3.86536E-4	0.0011	0.00189	0.00203	0.00215	0.00194		1.312E7	0.00298	0.00121	0.00181	0.00172	9.60853E-4	6.04801E-4	1.79845E-4								482	595.1	483.6
482	117.5	251	178.7	176.2	90.47		383	1437	483	451.2		483	9120	8920	8660	8400	8000	7780	7450	7570	7400	7300		1.328E7	3.7631E-4	0.00107	0.00186	0.00202	0.00191	0.00174		1.328E7	0.00281	0.00116	0.00185	0.00132	6.25184E-4	6.13201E-4	1.90121E-4								483	893.7	823
483	167.9	451.2	284.3	320.6	152.2		384	937.6	484	631.8		484	12000	11600	11100	10700	10300	9950	9620	9610	9370	9060		1.344E7	3.92672E-4	0.00104	0.00184	0.00169	0.00172	0.00137		1.344E7	0.00267	0.00118	0.00144	0.00145	7.55255E-4	5.79601E-4	1.66999E-4								484	1237	1086
484	245.3	631.8	389	523.9	235.8		385	564.3	485	935.8		485	14200	13800	13200	12600	12200	11600	11400	11400	11200	10900		1.36E7	3.31317E-4	8.85701E-4	0.00162	0.00181	0.00163	0.00128		1.36E7	0.00227	0.00105	0.00139	0.00137	7.97214E-4	5.08201E-4	1.43876E-4								485	1522	1352
485	390.3	935.8	572.7	768.4	335.5		386	368.4	486	1211		486	16000	15500	14900	14200	13600	13100	12900	12800	12600	12200		1.376E7	2.82233E-4	8.09159E-4	0.00146	0.00169	0.00144	0.00159		1.376E7	0.00193	9.51237E-4	0.00154	0.00123	6.20988E-4	5.41801E-4	1.43876E-4								486	1695	1526
486	490.3	1211	806.4	874.4	399.7		387	244.6	487	1356		487	17700	16900	16400	15600	15100	14400	14200	14000	13700	13500		1.392E7	2.63826E-4	7.54486E-4	0.00123	0.0015	0.00146	0.00151		1.392E7	0.00227	9.84613E-4	0.00122	0.00113	6.7973E-4	4.788E-4	1.15614E-4								487	1797	1476
487	543.2	1356	1033	901	419.2		388	178.7	488	1620		488	18900	18300	17300	16700	15900	15400	15100	14700	14600	14200		1.408E7	2.78142E-4	7.76355E-4	0.00124	0.00131	0.00128	0.00133		1.408E7	0.0019	8.01041E-4	0.00105	0.00121	5.45462E-4	4.41E-4	1.51583E-4								488	1906	1602
488	636.2	1620	1285	967.7	451.4		389	128.1	489	1813		489	19400	18900	17800	17200	16600	15800	15400	15200	14800	14600		1.424E7	2.51555E-4	6.34206E-4	0.0011	0.00138	0.00121	8.96275E-4		1.424E7	0.00176	8.21902E-4	0.00107	8.53977E-4	5.49658E-4	4.662E-4	1.33599E-4								489	2046	1792
489	758	1813	1495	1051	496.2		390	112.5	490	1907		490	19300	18600	17600	16900	16100	15700	15100	14900	14700	14500		1.44E7	2.47465E-4	7.38084E-4	0.00102	0.00149	0.00133	0.00101		1.44E7	0.0015	6.96739E-4	0.00106	0.00102	5.03504E-4	3.78E-4	9.50607E-5								490	2147	1831
490	782.3	1907	1566	1116	525.7		--	--	491	1846		491	18400	17800	17100	16300	15600	15100	14600	14400	14000	13700		1.456E7	1.98381E-4	6.56075E-4	0.00106	0.00144	0.00132	0.00101		1.456E7	0.00181	6.67534E-4	0.00102	0.00104	3.81824E-4	3.864E-4	1.13045E-4								491	2193	1982
491	791.8	1846	1553	1139	524.4		--	--	492	1699		492	17600	17100	16400	15500	14800	14400	14000	13700	13300	13000		1.472E7	2.12697E-4	5.57663E-4	0.00119	0.00124	0.00125	0.00112		1.472E7	0.00134	6.42502E-4	9.06296E-4	0.00103	3.81824E-4	3.654E-4	7.96454E-5								492	2185	1911
492	715.2	1699	1415	1149	516.7		--	--	493	1640		493	16600	15900	15200	14500	13800	13100	12900	12500	12500	12200		1.488E7	2.08607E-4	6.06869E-4	8.43057E-4	9.08202E-4	0.00102	8.79522E-4		1.488E7	0.00152	5.84093E-4	8.08695E-4	9.66343E-4	4.06999E-4	3.612E-4	8.99223E-5								493	2140	1870
493	682.4	1640	1363	1086	489.5		--	--	494	1593		494	14800	14000	13500	13000	12500	12000	11600	11300	11100	10800		1.504E7	2.04517E-4	4.81121E-4	0.00106	8.47073E-4	0.00108	8.62769E-4		1.504E7	0.00125	5.08995E-4	9.55097E-4	7.41612E-4	3.35669E-4	2.856E-4	7.4507E-5								494	2050	1915
494	652.8	1593	1318	1032	460.2		--	--	495	1507		495	12800	12300	11700	11300	10700	10200	9980	9800	9570	9400		1.52E7	2.06562E-4	4.10047E-4	7.4063E-4	9.78063E-4	9.37751E-4	7.03618E-4		1.52E7	0.0013	4.88135E-4	7.8778E-4	7.34121E-4	3.52452E-4	2.772E-4	5.39534E-5								495	1883	1835
495	622.8	1507	1220	922.5	426.8		--	--	496	1352		496	10500	10100	9600	9190	8900	8540	8240	8280	8100	7970		1.536E7	1.53387E-4	4.20981E-4	6.85477E-4	5.93824E-4	8.70769E-4	7.455E-4		1.536E7	0.00113	4.04693E-4	7.18065E-4	8.61468E-4	3.10494E-4	2.52E-4	9.50607E-5								496	1655	1457
496	526.5	1352	1082	817.7	364.9		--	--	497	1080		497	8410	8160	7880	7640	7260	7040	6880	6870	6770	6540		1.552E7	1.77929E-4	3.77243E-4	7.64267E-4	7.85944E-4	8.18672E-4	6.19854E-4		1.552E7	8.217E-4	4.71446E-4	5.71664E-4	7.34121E-4	3.35669E-4	2.52E-4	5.65226E-5								497	1380	1227
497	409.6	1080	902	645.7	298.9		--	--	498	853.8		498	7020	6620	6520	6220	6050	5910	5780	5770	5590	5480		1.568E7	1.69749E-4	3.33505E-4	6.14565E-4	7.16082E-4	7.2192E-4	5.61219E-4		1.568E7	0.00101	4.83962E-4	6.06521E-4	5.61827E-4	2.89515E-4	2.646E-4	6.93686E-5								498	1142	962.1
498	320.6	853.8	741.6	529.4	238.9		--	--	499	658.5		499	5810	5630	5440	5160	5020	4810	4860	4760	4660	4540		1.584E7	1.37026E-4	3.28037E-4	7.4063E-4	6.81151E-4	5.06088E-4	5.27713E-4		1.584E7	7.7605E-4	3.67144E-4	4.74063E-4	5.61827E-4	2.72731E-4	2.688E-4	5.65226E-5								499	954	794.6
499	252.5	658.5	566.7	419.6	194.3		--	--	500	548.8		500	4840	4670	4430	4280	4140	3930	3910	3870	3820	3740		1.6E7	1.24755E-4	3.38972E-4	5.12138E-4	6.02557E-4	6.17725E-4	5.77972E-4		1.6E7	8.1257E-4	4.25553E-4	5.43778E-4	5.16881E-4	2.81123E-4	2.226E-4	5.90918E-5								500	795.5	673.7
500	209.3	548.8	465.7	341.2	167.2				501	456.8		501	3960	3760	3690	3480	3340	3250	3130	3170	3060	3170		1.616E7	1.14529E-4	3.00701E-4	5.04259E-4	6.28755E-4	5.80513E-4	4.77455E-4		1.616E7	7.0301E-4	4.54758E-4	4.74063E-4	4.79426E-4	2.4336E-4	2.1E-4	4.62457E-5								501	658.3	607.1
501	173	456.8	345.5	257.8	142.2				502	384.8		502	3050	2970	2960	2750	2680	2530	2560	2510	2490	2490		1.632E7	1.24755E-4	3.06168E-4	6.14565E-4	5.85092E-4	5.58185E-4	4.77455E-4		1.632E7	8.7648E-4	3.75488E-4	3.76461E-4	4.12007E-4	2.60143E-4	2.478E-4	4.36765E-5								502	538.6	439.6
502	147.5	384.8	271.9	208	117.1				503	284		503	2310	2220	2140	2100	2070	1990	2010	2010	1940	1950		1.648E7	1.00213E-4	3.66308E-4	5.20017E-4	5.76359E-4	4.39106E-4	4.27197E-4		1.648E7	6.8475E-4	3.71316E-4	4.25262E-4	3.74551E-4	1.55247E-4	1.764E-4	3.59689E-5								503	441.6	326.8
503	121.8	284	216.3	169.5	92.54				504	218.9		504	1800	1750	1680	1580	1620	1540	1550	1530	1570	1570		1.664E7	6.54453E-5	2.6243E-4	3.86073E-4	4.89032E-4	4.91203E-4	4.52326E-4		1.664E7	8.0344E-4	2.75358E-4	3.62518E-4	4.3448E-4	1.51051E-4	1.764E-4	2.31229E-5								504	359.5	244.8
504	96.34	218.9	165.6	137.1	73.08				505	164.1		505	1350	1330	1300	1290	1290	1260	1290	1220	1220	1240		1.68E7	9.81679E-5	2.40561E-4	4.41226E-4	4.27903E-4	4.61433E-4	3.2668E-4		1.68E7	5.9345E-4	2.62842E-4	3.34632E-4	3.59569E-4	1.9301E-4	1.26E-4	4.11073E-5								505	291	214.4
505	84.8	164.1	127.2	110.2	59.64				506	138.3		506	1060	1140	1060	1080	1030	1020	983	1090	1060	979		1.696E7	1.10439E-4	2.46028E-4	4.41226E-4	3.92972E-4	3.87008E-4	3.35056E-4		1.696E7	4.565E-4	2.16949E-4	3.6949E-4	3.52078E-4	2.05597E-4	1.176E-4	4.8815E-5								506	233	153.9
506	72.75	138.3	110.6	90.28	46.21				507	117.9		507	883	882	894	878	825	821	830	817	822	842		1.712E7	1.06349E-4	1.85888E-4	4.49105E-4	4.54101E-4	5.20973E-4	3.0155E-4		1.712E7	5.7519E-4	2.16949E-4	3.06746E-4	3.59569E-4	1.38463E-4	1.428E-4	5.13842E-5								507	186.4	134.9
507	63.99	117.9	90.83	71.77	36.85				508	98.97		508	778	729	725	730	693	706	663	702	707	706		1.728E7	1.10439E-4	2.0229E-4	2.36371E-4	4.71566E-4	4.53991E-4	3.68562E-4		1.728E7	5.5693E-4	2.46153E-4	2.92803E-4	3.14623E-4	1.67835E-4	1.428E-4	2.56921E-5								508	153.9	108
508	58.61	98.97	75.86	56.94	29.36				509	87.55		509	632	627	591	580	608	602	583	597	608	580		1.744E7	7.97615E-5	1.91355E-4	3.07283E-4	3.14378E-4	3.27469E-4	3.93691E-4		1.744E7	5.2954E-4	1.83572E-4	2.64917E-4	2.47204E-4	1.42659E-4	1.47E-4	4.11073E-5								509	130.8	80.13
509	53.14	87.55	71.47	51.38	23.7				510	75.56		510	558	536	544	525	507	506	521	499	515	569		1.76E7	1.14529E-4	1.25748E-4	3.54557E-4	3.05645E-4	2.97699E-4	2.68045E-4		1.76E7	4.7476E-4	2.25293E-4	3.27661E-4	2.02258E-4	1.42659E-4	1.302E-4	1.02768E-5								510	111.2	77.67
510	50.76	75.56	71.11	52.63	21.09				511	73.39		511	476	516	446	444	458	452	475	452	447	470		1.776E7	1.10439E-4	2.0229E-4	2.60008E-4	3.2311E-4	2.67929E-4	3.2668E-4		1.776E7	5.9345E-4	2.12777E-4	3.41604E-4	2.09749E-4	1.38463E-4	1.302E-4	3.08305E-5								511	98.5	72.68
511	45.38	73.39	60.25	45	18.73				512	61.42		512	431	463	436	426	449	425	407	426	436	449		1.792E7	7.97615E-5	1.4215E-4	2.67887E-4	2.44516E-4	2.38159E-4	2.51292E-4		1.792E7	4.1085E-4	2.04432E-4	2.99775E-4	1.87276E-4	7.55255E-5	1.092E-4	2.31229E-5								512	89.7	66.93
512	49.69	61.42	55.07	44.14	14.96				513	60.02		513	396	396	376	397	389	377	402	371	405	431		1.808E7	5.72646E-5	1.47617E-4	2.60008E-4	3.05645E-4	2.60486E-4	2.0941E-4		1.808E7	4.8389E-4	2.16949E-4	1.74288E-4	2.32222E-4	1.04897E-4	8.82001E-5	2.82613E-5								513	82.5	55.23
513	43.52	60.02	52.21	41.55	14.19				514	59.67		514	379	380	360	350	344	340	363	358	370	400		1.824E7	7.77163E-5	1.74953E-4	2.36371E-4	2.70714E-4	2.90256E-4	2.93174E-4		1.824E7	3.652E-4	2.21121E-4	2.23088E-4	2.84659E-4	1.34268E-4	9.66001E-5	3.33997E-5								514	75	50.32
514	44.7	59.67	50.57	37.34	12.43				515	48.74		515	369	342	346	342	329	321	325	328	390	342		1.84E7	5.93098E-5	1.36682E-4	2.04855E-4	2.35783E-4	2.60486E-4	2.34539E-4		1.84E7	4.2911E-4	1.25163E-4	2.3006E-4	1.4233E-4	1.00701E-4	7.56001E-5	1.79845E-5								515	67.3	54.01
515	40.52	48.74	46.89	35.94	11.03				516	51.82		516	332	312	340	324	311	330	323	320	333	349		1.856E7	9.61228E-5	7.10748E-5	2.04855E-4	3.31843E-4	2.45602E-4	1.75904E-4		1.856E7	2.9216E-4	1.58539E-4	2.64917E-4	1.27348E-4	1.2168E-4	8.82001E-5	2.31229E-5								516	63.5	49.74
516	40.8	51.82	48.71	37.73	11.28				517	46.38		517	330	313	329	317	307	321	308	320	326	337		1.872E7	4.9084E-5	1.64019E-4	2.36371E-4	2.35783E-4	1.93504E-4	2.17786E-4		1.872E7	2.8303E-4	1.58539E-4	2.02174E-4	2.02258E-4	9.65048E-5	8.82001E-5	1.79845E-5								517	60.9	49.43
517	37.19	46.38	47.88	32.04	10.51				518	49.81		518	325	297	309	290	300	320	288	316	311	342		1.888E7	5.72646E-5	1.03878E-4	2.12734E-4	2.00852E-4	1.63734E-4	1.75904E-4		1.888E7	2.1912E-4	1.25163E-4	1.60345E-4	1.87276E-4	5.87421E-5	8.82001E-5	3.33997E-5								518	55.7	50.61
518	39.02	49.81	45.35	36.16	10.05				519	51.74		519	276	280	295	284	295	304	315	307	324	355		1.904E7	6.54453E-5	1.36682E-4	2.20613E-4	2.53249E-4	1.86062E-4	1.92657E-4		1.904E7	2.4651E-4	1.54367E-4	1.81259E-4	1.49821E-4	7.13297E-5	7.14001E-5	2.05537E-5								519	53.6	44.5
519	40.95	51.74	47.77	36.55	9.026				520	46.81		520	307	304	274	279	277	299	285	302	295	356		1.92E7	4.70388E-5	9.84112E-5	1.26065E-4	2.44516E-4	1.71177E-4	1.25646E-4		1.92E7	2.4651E-4	1.66884E-4	1.18516E-4	1.4233E-4	6.29379E-5	8.40001E-5	2.56921E-5								520	50.4	43.84
520	42.92	46.81	44.43	33.55	8.323				521	45.34		521	280	273	297	278	273	273	284	332	296	320		1.936E7	5.52195E-5	1.09346E-4	1.73339E-4	2.2705E-4	1.93504E-4	1.1727E-4		1.936E7	2.2825E-4	1.20991E-4	1.53373E-4	2.1724E-4	7.97214E-5	9.66001E-5	2.05537E-5								521	50.8	57.65
521	40.44	45.34	44.95	32.28	8.126				522	49.57		522	275	273	266	267	276	287	298	305	344	348		1.952E7	3.06775E-5	9.84112E-5	1.73339E-4	9.60598E-5	1.26522E-4	1.00517E-4		1.952E7	2.0086E-4	1.29335E-4	1.53373E-4	8.98924E-5	6.29379E-5	4.62E-5	1.54152E-5								522	47.5	43.34
522	43.06	49.57	46.74	31.85	8.959				523	48		523	299	280	295	292	313	314	355	352	396	438		1.968E7	5.11291E-5	1.25748E-4	1.33944E-4	1.74654E-4	1.71177E-4	1.50775E-4		1.968E7	1.4608E-4	1.25163E-4	1.32459E-4	1.27348E-4	8.39173E-5	7.56001E-5	1.79845E-5								523	47.3	45.67
523	40.76	48	44.93	33.18	8.002				524	50.49		524	276	276	315	334	330	383	411	438	493	552		1.984E7	3.88581E-5	6.56075E-5	1.18186E-4	2.35783E-4	1.33964E-4	1.25646E-4		1.984E7	1.5521E-4	1.25163E-4	1.04573E-4	1.49821E-4	3.35669E-5	5.46001E-5	1.79845E-5								524	47.5	42.19
524	40.33	50.49	47.56	30.08	7.801				525	47.72		525	310	334	360	377	388	462	477	548	617	665		2E7	2.4542E-5	6.56075E-5	1.6546E-4	1.39723E-4	1.56292E-4	9.21404E-5		2E7	1.6434E-4	1.16819E-4	6.27436E-5	1.19856E-4	7.13297E-5	5.88001E-5	1.2846E-5								525	46.5	35.71
525	43.57	47.72	49.68	28.5	7.662				526	44.38		526	299	300	323	343	422	442	492	529	620	688		2.016E7	3.06775E-5	9.29439E-5	1.57581E-4	2.09585E-4	1.04195E-4	2.34539E-4		2.016E7	1.4608E-4	1.16819E-4	1.25487E-4	1.12365E-4	5.45462E-5	6.72001E-5	2.56921E-5								526	47.6	39.06
526	38.11	44.38	46.77	29.23	7.813				527	48.34		527	310	302	353	347	426	439	498	560	607	679		2.032E7	5.31743E-5	7.6542E-5	1.41823E-4	2.09585E-4	1.41407E-4	1.1727E-4		2.032E7	1.5521E-4	8.34418E-5	9.06296E-5	1.04874E-4	5.87421E-5	3.78E-5	1.54152E-5								527	49	38.79
527	36.62	48.34	48.45	30.07	7.74				528	42.38		528	285	326	335	390	386	449	498	558	617	696		2.048E7	4.9084E-5	6.56075E-5	1.41823E-4	1.22258E-4	1.04195E-4	1.50775E-4		2.048E7	1.4608E-4	1.04302E-4	8.36581E-5	8.98924E-5	7.97214E-5	3.36E-5	2.56921E-5								528	47.7	38.74
528	41.38	42.38	42.39	27.99	7.54				529	40.63		529	353	375	413	431	483	550	583	616	704	764		2.064E7	5.31743E-5	6.56075E-5	1.02428E-4	1.04793E-4	1.33964E-4	5.86348E-5		2.064E7	1.7347E-4	8.34418E-5	8.36581E-5	8.98924E-5	4.19586E-5	3.78E-5	1.02768E-5								529	45.1	31.81
529	38.2	40.63	42.13	28.76	7.365				530	44.31		530	387	482	527	585	654	668	828	879	1010	1130		2.08E7	2.24968E-5	4.37383E-5	1.10307E-4	1.30991E-4	8.18672E-5	1.75904E-4		2.08E7	7.304E-5	4.17209E-5	4.88006E-5	8.98924E-5	5.45462E-5	6.72001E-5	1.54152E-5								530	50.5	40.29
530	41.8	44.31	43.69	29.35	8.692				531	47.79		531	546	621	699	782	847	906	1040	1160	1340	1430		2.096E7	2.65872E-5	7.6542E-5	1.41823E-4	1.04793E-4	1.56292E-4	5.86348E-5		2.096E7	6.391E-5	7.50976E-5	3.48575E-5	1.04874E-4	5.45462E-5	3.36E-5	7.70762E-6								531	56	39.66
531	43.08	47.79	45.77	28.91	9.058				532	50.52		532	786	825	953	1010	1060	1230	1360	1530	1660	1860		2.112E7	3.6813E-5	5.46729E-5	9.45485E-5	1.04793E-4	1.11637E-4	7.53876E-5		2.112E7	9.13E-5	1.0013E-4	4.88006E-5	6.74193E-5	1.25876E-5	5.46001E-5	1.2846E-5								532	63.8	50.61
532	45.29	50.52	48.05	34.28	10.96				533	55.02		533	1060	1140	1340	1380	1520	1650	1740	2010	2130	2280		2.128E7	3.88581E-5	2.18692E-5	1.49702E-4	1.30991E-4	1.1908E-4	1.25646E-4		2.128E7	1.3695E-4	8.76139E-5	9.76011E-5	5.99282E-5	2.51752E-5	4.2E-5	1.54152E-5								533	73.4	51.33
533	43.14	55.02	48.6	37.26	12.91				534	66.34		534	1610	1680	1850	1940	2030	2190	2350	2670	2820	2960		2.144E7	2.86323E-5	7.10748E-5	8.66695E-5	1.22258E-4	8.93096E-5	5.86348E-5		2.144E7	1.1869E-4	6.67534E-5	7.66866E-5	5.99282E-5	2.9371E-5	3.78E-5	7.70762E-6								534	95.6	52.1
534	46.64	66.34	54.06	39.59	16.26				535	84.47		535	2530	2660	2880	2910	3130	3230	3590	3650	3950	4030		2.16E7	3.47678E-5	6.01402E-5	1.18186E-4	1.04793E-4	7.44247E-5	5.86348E-5		2.16E7	1.3695E-4	5.42372E-5	5.57721E-5	6.74193E-5	4.19586E-5	2.94E-5	1.54152E-5								535	133.9	89.72
535	51.21	84.47	74.14	45.66	21.72				536	109.9		536	4510	4640	4730	4930	5160	5110	5480	5540	5790	6000		2.176E7	3.6813E-5	9.84112E-5	7.87904E-5	7.85944E-5	1.11637E-4	3.35056E-5		2.176E7	7.304E-5	6.25814E-5	6.27436E-5	1.49821E-5	1.67835E-5	3.78E-5	1.54152E-5								536	195.4	171.8
536	55.69	109.9	94.08	62.83	33.25				537	156.1		537	8570	8720	8730	8870	8720	8900	9050	9260	9460	9600		2.192E7	2.24968E-5	2.18692E-5	6.30323E-5	7.85944E-5	9.67521E-5	8.3764E-5		2.192E7	1.5521E-4	6.25814E-5	9.06296E-5	5.24372E-5	3.35669E-5	3.78E-5	2.31229E-5								537	277.9	225.6
537	70.05	156.1	126.4	78.88	48.84				538	237.3		538	16400	16200	16100	15900	15800	15600	15500	15600	15800	15700		2.208E7	2.65872E-5	4.92056E-5	6.30323E-5	6.98617E-5	8.18672E-5	5.02584E-5		2.208E7	7.304E-5	4.5893E-5	6.27436E-5	8.98924E-5	1.25876E-5	3.36E-5	5.13842E-6								538	422.4	329.9
538	93.68	237.3	184.9	119.6	74.28				539	497.5		539	29300	28800	27900	27200	26400	26000	25900	25700	25400	25100		2.224E7	1.43162E-5	5.46729E-6	3.93952E-5	1.04793E-4	1.04195E-4	9.21404E-5		2.224E7	9.13E-5	3.33767E-5	6.27436E-5	2.99641E-5	3.35669E-5	2.94E-5	1.54152E-5								539	714.6	594.5
539	165	497.5	374.6	252.7	136.6				540	936		540	48300	47200	45600	43600	42700	40900	40200	39900	39800	38800		2.24E7	3.27226E-5	1.64019E-5	5.51533E-5	8.73271E-5	1.1908E-4	2.51292E-5		2.24E7	1.1869E-4	9.59581E-5	2.7886E-5	7.49103E-5	8.39173E-6	2.94E-5	1.2846E-5								540	1272	967.7
540	351.1	936	830.5	474.5	246				541	1895		541	70300	68200	65500	62800	60100	58400	56800	56000	55200	53600		2.256E7	3.06775E-5	3.28037E-5	7.87904E-5	6.98617E-5	6.69822E-5	5.02584E-5		2.256E7	8.217E-5	7.92697E-5	4.88006E-5	4.49462E-5	2.9371E-5	3.78E-5	1.2846E-5								541	2280	1804
541	691.1	1895	1738	846.9	432.7				542	3349		542	87700	84600	80600	77500	74700	71600	69700	68100	67400	66100		2.272E7	1.43162E-5	5.46729E-5	9.45485E-5	5.23963E-5	5.20973E-5	6.70112E-5		2.272E7	4.565E-5	3.33767E-5	4.1829E-5	5.99282E-5	1.67835E-5	3.36E-5	1.2846E-5								542	3821	2985
542	1142	3349	2799	1650	789				543	5525		543	94500	90900	87800	83900	80600	78200	76000	74700	73500	71700		2.288E7	3.06775E-5	4.92056E-5	7.09114E-5	6.1129E-5	1.1908E-4	8.3764E-5		2.288E7	7.304E-5	5.42372E-5	6.97151E-5	3.74551E-5	2.09793E-5	1.26E-5	2.56921E-6								543	5283	4637
543	1946	5525	4910	2609	1226				544	6417		544	91600	88600	85100	81700	79000	76000	74900	73400	72300	70700		2.304E7	2.65872E-5	2.18692E-5	4.72742E-5	4.36635E-5	8.18672E-5	9.21404E-5		2.304E7	9.13E-5	5.84093E-5	2.7886E-5	3.74551E-5	2.09793E-5	2.94E-5	1.54152E-5								544	6171	5409
544	2399	6417	5632	3373	1572				545	6282		545	83100	80900	78100	75000	72200	69500	68600	67900	66000	64900		2.32E7	2.86323E-5	3.28037E-5	5.51533E-5	1.04793E-4	8.93096E-5	4.1882E-5		2.32E7	3.652E-5	5.84093E-5	3.48575E-5	4.49462E-5	4.19586E-6	3.36E-5	1.02768E-5								545	6288	5228
545	2443	6282	5519	3423	1536				546	5648		546	72500	69700	67900	65700	63200	61100	60200	59700	58300	57400		2.336E7	2.86323E-5	4.37383E-5	7.09114E-5	6.98617E-5	2.97699E-5	2.51292E-5		2.336E7	8.217E-5	1.25163E-5	6.27436E-5	3.74551E-5	2.9371E-5	3.36E-5	7.70762E-6								546	5934	4821
546	2150	5648	4961	3130	1394				547	5159		547	60700	59000	57300	55200	53900	51700	51200	50900	49800	49200		2.352E7	2.24968E-5	2.18692E-5	3.93952E-5	1.04793E-4	6.69822E-5	4.1882E-5		2.352E7	9.13E-5	2.92046E-5	4.88006E-5	5.99282E-5	1.25876E-5	5.04001E-5	7.70762E-6								547	5252	4396
547	1921	5159	4515	2736	1244				548	4275		548	50400	49600	48100	46500	45200	43800	42900	42600	42100	41400		2.368E7	2.4542E-5	2.18692E-5	3.93952E-5	2.61981E-5	9.67521E-5	4.1882E-5		2.368E7	1.4608E-4	3.75488E-5	3.48575E-5	4.49462E-5	2.9371E-5	5.46001E-5	7.70762E-6								548	4511	4065
548	1571	4275	3905	2321	1079				549	3414		549	42900	41800	40500	39600	38400	37300	36600	36600	36000	35400		2.384E7	1.63613E-5	2.73364E-5	4.72742E-5	9.60598E-5	8.18672E-5	2.51292E-5		2.384E7	5.478E-5	5.84093E-5	2.09145E-5	3.74551E-5	2.9371E-5	2.52E-5	7.70762E-6								549	3830	3782
549	1280	3414	3292	1899	907.3				550	2709		550	37200	36000	35400	34100	33400	32400	32100	31900	31300	31100		2.4E7	2.65872E-5	4.92056E-5	3.15162E-5	3.49308E-5	6.69822E-5	4.1882E-5		2.4E7	9.13E-5	5.42372E-5	4.1829E-5	4.49462E-5	1.25876E-5	2.52E-5	5.13842E-6								550	3291	3221
550	1044	2709	2675	1544	758.4				551	2391		551	32400	31300	30300	29700	28700	28000	27300	27200	27100	26500		2.416E7	1.84065E-5	1.09346E-5	4.72742E-5	1.04793E-4	7.44247E-5	3.35056E-5		2.416E7	5.478E-5	5.00651E-5	4.1829E-5	5.99282E-5	2.9371E-5	2.94E-5	2.56921E-5								551	2858	2889
551	922	2391	2315	1396	680.8				552	2088		552	28000	26700	26000	25300	24600	23900	23400	23200	23000	22500		2.432E7	4.09033E-5	6.56075E-5	5.51533E-5	6.1129E-5	4.46548E-5	9.21404E-5		2.432E7	4.565E-5	5.42372E-5	2.7886E-5	4.49462E-5	3.77628E-5	2.94E-5	5.13842E-6								552	2412	2358
552	807.4	2088	2233	1177	571				553	1771		553	23500	22700	21600	20900	20300	19700	19400	19300	19200	18800		2.448E7	3.06775E-5	4.37383E-5	3.93952E-5	6.98617E-5	8.93096E-5	8.3764E-6		2.448E7	3.652E-5	3.75488E-5	2.7886E-5	2.24731E-5	3.77628E-5	1.26E-5	1.02768E-5								553	1960	1735
553	700.5	1771	1953	906.2	440.7				554	1408		554	19100	18400	17800	16800	16400	16000	15600	15700	15300	15400		2.464E7	2.04517E-5	5.46729E-5	1.57581E-5	6.1129E-5	2.97699E-5	7.53876E-5		2.464E7	5.478E-5	3.33767E-5	5.57721E-5	2.99641E-5	4.19586E-5	8.40001E-6	5.13842E-6								554	1609	1361
554	550.1	1408	1442	753.7	365.5				555	1121		555	14400	13500	13100	12700	12300	12100	11800	11900	11800	11800		2.48E7	1.84065E-5	2.18692E-5	7.09114E-5	3.49308E-5	5.20973E-5	5.86348E-5		2.48E7	4.565E-5	3.33767E-5	5.57721E-5	1.49821E-5	8.39173E-6	4.2E-6	7.70762E-6								555	1356	1166
555	416	1121	976.4	658.4	318.6				556	823.7		556	9840	9510	9110	8880	8540	8570	8500	8500	8790	8680		2.496E7	2.24968E-5	1.64019E-5	8.66695E-5	6.1129E-5	5.20973E-5	5.02584E-5		2.496E7	6.391E-5	5.00651E-5	2.09145E-5	7.49103E-6	3.77628E-5	1.26E-5	1.2846E-5								556	1109	970.6
556	301.1	823.7	663.2	533.7	248.5				557	541.1		557	6250	5970	6110	5910	5980	5880	6020	6170	6230	6330		2.512E7	2.24968E-5	3.28037E-5	4.72742E-5	6.98617E-5	4.46548E-5	6.70112E-5		2.512E7	1.826E-5	3.33767E-5	3.48575E-5	4.49462E-5	1.67835E-5	2.94E-5	2.05537E-5								557	852.9	771.6
557	201.4	541.1	412.7	355.9	175.8				558	355.4		558	4110	4030	4160	4050	4260	4130	4160	4430	4600	4560		2.528E7	2.4542E-5	1.09346E-5	7.87904E-5	7.85944E-5	2.97699E-5	2.51292E-5		2.528E7	2.739E-5	3.33767E-5	4.1829E-5	2.99641E-5	1.25876E-5	2.52E-5	7.70762E-6								558	621.9	580.2
558	133.7	355.4	254.2	223.1	122.3				559	222.6		559	2910	3000	2940	3000	3040	3090	3280	3310	3500	3570		2.544E7	2.24968E-5	3.8271E-5	4.72742E-5	6.1129E-5	5.20973E-5	3.35056E-5		2.544E7	9.13E-6	2.50325E-5	2.7886E-5	4.49462E-5	2.9371E-5	2.52E-5	1.2846E-5								559	432	366
559	87.96	222.6	172.9	144.6	84.25				560	154		560	2260	2280	2310	2380	2350	2420	2540	2630	2650	2910		2.56E7	1.02258E-5	5.46729E-5	6.30323E-5	8.73271E-5	3.72123E-5	4.1882E-5		2.56E7	8.217E-5	3.33767E-5	2.7886E-5	4.49462E-5	1.25876E-5	8.40001E-6	1.79845E-5								560	292.5	213.7
560	66.61	154	130.1	99.34	58.35				561	116.5		561	1910	1820	1850	1900	1940	1980	2060	2120	2310	2410		2.576E7	1.63613E-5	3.28037E-5	3.15162E-5	1.74654E-5	3.72123E-5	4.1882E-5		2.576E7	7.304E-5	3.75488E-5	5.57721E-5	2.99641E-5	3.35669E-5	8.40001E-6	2.56921E-6								561	205.3	154.6
561	63.83	116.5	106.2	80.54	41.71				562	97.15		562	1570	1480	1530	1570	1630	1650	1690	1860	1860	1960		2.592E7	1.63613E-5	3.28037E-5	3.15162E-5	6.1129E-5	4.46548E-5	6.70112E-5		2.592E7	8.217E-5	2.08605E-5	2.7886E-5	5.99282E-5	1.67835E-5	8.40001E-6	1.79845E-5								562	155.1	122.5
562	56.74	97.15	92.47	63.74	33.56				563	90.71		563	1350	1240	1320	1280	1320	1370	1480	1530	1570	1630		2.608E7	2.65872E-5	2.73364E-5	3.15162E-5	5.23963E-5	3.72123E-5	5.86348E-5		2.608E7	1.826E-5	4.17209E-5	1.3943E-5	4.49462E-5	1.67835E-5	1.26E-5	1.54152E-5								563	126	84.16
563	49.92	90.71	79.82	54.05	26.67				564	76.45		564	1090	1100	1020	1110	1110	1150	1180	1290	1320	1430		2.624E7	1.43162E-5	1.09346E-5	2.36371E-5	6.98617E-5	5.20973E-5	4.1882E-5		2.624E7	3.652E-5	3.33767E-5	2.09145E-5	3.74551E-5	2.09793E-5	8.40001E-6	1.79845E-5								564	100.8	67.7
564	44	76.45	70.62	45.07	20.9				565	65.04		565	848	903	935	939	988	970	1070	1130	1150	1190		2.64E7	6.1355E-6	1.64019E-5	3.93952E-5	4.36635E-5	3.72123E-5	1.67528E-5		2.64E7	1.826E-5	4.17209E-5	1.3943E-5	7.49103E-6	2.51752E-5	8.40001E-6	5.13842E-6								565	83.5	58.12
565	41.31	65.04	58.81	41.5	17.79				566	61.6		566	817	880	924	901	898	988	965	1080	1040	1030		2.656E7	6.1355E-6	2.18692E-5	3.93952E-5	8.73271E-6	2.97699E-5	5.02584E-5		2.656E7	1.826E-5	3.75488E-5	2.09145E-5	0	1.67835E-5	2.1E-5	2.56921E-6								566	69.9	65.68
566	45.32	61.6	62.62	37.89	14.84				567	53.87		567	888	860	893	930	938	940	987	1020	1090	1060		2.672E7	1.02258E-5	1.64019E-5	8.66695E-5	6.1129E-5	4.46548E-5	3.35056E-5		2.672E7	9.13E-6	2.92046E-5	2.09145E-5	3.74551E-5	1.25876E-5	1.68E-5	7.70762E-6								567	61.3	58.64
567	41.45	53.87	55.88	33.9	14.6				568	50.71		568	965	950	1000	1000	1050	1090	1040	1200	1130	1190		2.688E7	1.2271E-5	1.64019E-5	1.57581E-5	2.61981E-5	5.20973E-5	5.02584E-5		2.688E7	1.826E-5	2.92046E-5	2.09145E-5	7.49103E-6	2.09793E-5	1.26E-5	0								568	62.1	52.88
568	41.01	50.71	54.24	32.08	13.39				569	53.78		569	1160	1200	1180	1140	1180	1200	1210	1300	1280	1270		2.704E7	2.24968E-5	1.09346E-5	1.57581E-5	4.36635E-5	2.97699E-5	4.1882E-5		2.704E7	3.652E-5	1.66884E-5	3.48575E-5	7.49103E-6	2.09793E-5	1.68E-5	7.70762E-6								569	62.6	54.61
569	35.6	53.78	53.18	32.98	13.3				570	53.05		570	1220	1230	1380	1340	1400	1370	1400	1400	1510	1490		2.72E7	1.02258E-5	1.64019E-5	2.36371E-5	4.36635E-5	7.44247E-6	5.02584E-5		2.72E7	3.652E-5	1.25163E-5	1.3943E-5	2.99641E-5	1.25876E-5	1.68E-5	7.70762E-6								570	54.04	49.06
570	40.49	53.05	51.38	33.59	14.46				571	55.15		571	1420	1390	1440	1410	1480	1490	1510	1610	1690	1620		2.736E7	1.84065E-5	1.09346E-5	2.36371E-5	5.23963E-5	7.44247E-5	3.35056E-5		2.736E7	1.826E-5	2.50325E-5	1.3943E-5	2.99641E-5	8.39173E-6	1.26E-5	1.2846E-5								571	61.76	59.65
571	34.25	55.15	51.89	35.46	14.19				572	63.57		572	1490	1540	1600	1640	1650	1560	1750	1720	1800	1770		2.752E7	1.43162E-5	3.28037E-5	1.57581E-5	1.74654E-5	6.69822E-5	5.02584E-5		2.752E7	9.13E-6	2.92046E-5	3.48575E-5	1.49821E-5	2.51752E-5	2.52E-5	1.2846E-5								572	51.37	46.25
572	43.05	63.57	52.53	34.07	14.87				573	62.9		573	1660	1800	1810	1890	1800	1850	1980	1960	2050	1990		2.768E7	1.2271E-5	1.09346E-5	2.36371E-5	6.1129E-5	8.18672E-5	5.02584E-5		2.768E7	1.826E-5	1.66884E-5	1.3943E-5	3.74551E-5	2.9371E-5	4.2E-6	7.70762E-6								573	60.1	39.43
573	40.93	62.9	54.69	35.8	16.07				574	61.86		574	2120	2110	2160	2250	2240	2290	2340	2480	2490	2430		2.784E7	1.84065E-5	1.64019E-5	1.57581E-5	3.49308E-5	8.93096E-5	3.35056E-5		2.784E7	2.739E-5	4.17209E-5	2.09145E-5	5.24372E-5	2.09793E-5	4.2E-6	5.13842E-6								574	64.88	55.85
574	41.29	61.86	55.68	37.29	16.18				575	62.97		575	3090	3080	3070	3170	3220	3260	3270	3320	3390	3280		2.8E7	2.24968E-5	1.64019E-5	6.30323E-5	5.23963E-5	5.20973E-5	6.70112E-5		2.8E7	9.13E-6	2.08605E-5	1.3943E-5	4.49462E-5	2.09793E-5	1.26E-5	7.70762E-6								575	72.21	62.3
575	41.28	62.97	55.88	39.33	16.99				576	66.98		576	5320	5370	5510	5390	5530	5300	5320	5380	5320	5210		2.816E7	1.84065E-5	0	3.15162E-5	6.98617E-5	2.97699E-5	2.51292E-5		2.816E7	3.652E-5	8.34418E-6	2.09145E-5	7.49103E-6	8.39173E-6	1.68E-5	1.02768E-5								576	69.71	60.4
576	42.37	66.98	58.49	42.1	16.94				577	69.96		577	9120	8930	8950	8910	8660	8380	8320	8130	7990	7650		2.832E7	1.84065E-5	0	7.87904E-6	3.49308E-5	3.72123E-5	3.35056E-5		2.832E7	9.13E-6	1.66884E-5	6.97151E-6	1.49821E-5	1.67835E-5	2.52E-5	1.02768E-5								577	80.75	70.73
577	42.54	69.96	62.13	44.18	18.8				578	83.33		578	12800	12600	12400	12100	11800	11400	11100	10900	10300	10100		2.848E7	2.04517E-5	1.09346E-5	5.51533E-5	3.49308E-5	4.46548E-5	2.51292E-5		2.848E7	1.826E-5	2.08605E-5	1.3943E-5	1.49821E-5	4.19586E-6	4.2E-6	1.02768E-5								578	103.8	82.98
578	47.05	83.33	73.94	54.2	26.92				579	124.7		579	14600	14500	14300	14100	13600	13200	12900	12800	12200	11800		2.864E7	1.43162E-5	2.18692E-5	3.93952E-5	3.49308E-5	8.18672E-5	5.86348E-5		2.864E7	5.478E-5	2.50325E-5	2.09145E-5	2.24731E-5	1.67835E-5	0	7.70762E-6								579	164	137
579	55.7	124.7	97.48	72.07	41.95				580	171.1		580	16100	15700	15700	15500	14900	14200	14400	14200	13800	13300		2.88E7	1.02258E-5	5.46729E-6	2.36371E-5	7.85944E-5	4.46548E-5	5.86348E-5		2.88E7	9.13E-6	1.25163E-5	6.97151E-6	5.24372E-5	1.67835E-5	2.52E-5	0								580	231.2	187
580	80.69	171.1	131.4	112.1	62.2				581	227		581	18100	18100	17600	17900	17400	16900	16900	17100	16500	16000		2.896E7	6.1355E-6	3.8271E-5	7.87904E-6	4.36635E-5	2.23274E-5	4.1882E-5		2.896E7	1.826E-5	4.17209E-6	3.48575E-5	1.49821E-5	8.39173E-6	1.26E-5	1.2846E-5								581	288.9	217.4
581	97.51	227	187.3	144.8	81.32				582	325.5		582	22700	22500	22100	22400	21800	21600	21400	21300	21000	20500		2.912E7	2.65872E-5	3.28037E-5	3.15162E-5	6.1129E-5	5.20973E-5	2.51292E-5		2.912E7	3.652E-5	8.34418E-6	3.48575E-5	0	1.25876E-5	1.26E-5	7.70762E-6								582	342.7	267.4
582	119.6	325.5	263.5	167.7	97.32				583	414.5		583	30700	30300	30200	30000	29500	29000	28800	28900	28400	27500		2.928E7	2.65872E-5	2.18692E-5	3.15162E-5	2.61981E-5	5.20973E-5	3.35056E-5		2.928E7	4.565E-5	2.50325E-5	2.09145E-5	1.49821E-5	1.67835E-5	1.26E-5	7.70762E-6								583	409.7	311.2
583	154.5	414.5	366.6	198	119.7				584	485.5		584	46000	45100	44100	43000	42300	40800	40900	40400	38800	37700		2.944E7	1.2271E-5	1.64019E-5	7.87904E-6	1.74654E-5	3.72123E-5	4.1882E-5		2.944E7	2.739E-5	1.25163E-5	1.3943E-5	1.49821E-5	2.51752E-5	8.40001E-6	2.05537E-5								584	526.7	410.9
584	173.5	485.5	395.9	247.1	146.7				585	516.7		585	67500	66100	65100	62700	60100	58300	56400	55100	52400	50200		2.96E7	1.2271E-5	2.18692E-5	2.36371E-5	4.36635E-5	2.23274E-5	5.02584E-5		2.96E7	2.739E-5	3.33767E-5	6.97151E-6	5.99282E-5	4.19586E-6	8.40001E-6	1.2846E-5								585	644.6	561.8
585	180.6	516.7	405.9	339.8	168.3				586	555		586	88500	86100	83200	80000	75900	73100	70500	67400	64300	60100		2.976E7	1.63613E-5	2.18692E-5	4.72742E-5	4.36635E-5	5.20973E-5	2.51292E-5		2.976E7	1.826E-5	2.08605E-5	4.88006E-5	3.74551E-5	4.19586E-6	1.68E-5	5.13842E-6								586	750.4	630.3
586	204.2	555	433.5	371.7	186.5				587	645.7		587	99600	96300	92600	89300	84600	80700	77400	73300	69500	65300		2.992E7	1.63613E-5	2.73364E-5	0	8.73271E-5	2.23274E-5	5.86348E-5		2.992E7	5.478E-5	2.92046E-5	3.48575E-5	2.99641E-5	2.9371E-5	8.40001E-6	5.13842E-6								587	898.5	728.1
587	228.7	645.7	465.9	432.9	206.8				588	657.8		588	99000	95500	92700	89000	84000	80400	76600	73200	69100	64800		3.008E7	1.02258E-5	1.09346E-5	7.87904E-6	6.1129E-5	1.48849E-5	8.3764E-6		3.008E7	1.826E-5	2.08605E-5	2.7886E-5	2.99641E-5	1.25876E-5	8.40001E-6	1.02768E-5								588	935.1	849.4
588	237.5	657.8	492	430.7	209.4				589	596.7		589	96500	93300	90300	86700	83300	78400	75700	72300	68000	63800		3.024E7	2.24968E-5	1.64019E-5	2.36371E-5	1.74654E-5	1.48849E-5	2.51292E-5		3.024E7	2.739E-5	1.66884E-5	2.7886E-5	3.74551E-5	2.09793E-5	4.2E-6	2.56921E-6								589	936.8	904.1
589	218	596.7	432	415.5	202.6				590	558.1		590	97400	94800	92500	89400	84600	80200	76100	73100	68800	63600		3.04E7	1.43162E-5	2.18692E-5	5.51533E-5	2.61981E-5	3.72123E-5	2.51292E-5		3.04E7	3.652E-5	1.66884E-5	6.97151E-6	2.24731E-5	1.67835E-5	2.1E-5	2.56921E-6								590	946.1	885.1
590	192.6	558.1	378.6	408.8	200.7				591	549.6		591	105000	101000	98000	93700	89600	84500	80000	76200	72100	66100		3.056E7	2.04517E-5	2.18692E-5	5.51533E-5	6.1129E-5	4.46548E-5	2.51292E-5		3.056E7	3.652E-5	2.08605E-5	3.48575E-5	1.49821E-5	4.19586E-6	1.26E-5	7.70762E-6								591	883.2	880.2
591	183.1	549.6	359.9	376.2	191.9				592	517.7		592	107000	104000	100000	95800	91400	86100	81900	77400	72700	67500		3.072E7	6.1355E-6	1.09346E-5	2.36371E-5	5.23963E-5	4.46548E-5	1.67528E-5		3.072E7	9.13E-6	1.25163E-5	0	5.24372E-5	4.19586E-6	1.26E-5	5.13842E-6								592	891.3	857.7
592	188.7	517.7	332.6	348.2	184.4				593	490.5		593	104000	101000	97400	92700	88700	83300	79700	75100	71000	65600		3.088E7	2.04517E-5	5.46729E-6	3.15162E-5	4.36635E-5	5.20973E-5	3.35056E-5		3.088E7	6.391E-5	8.34418E-6	1.3943E-5	2.24731E-5	2.51752E-5	1.68E-5	5.13842E-6								593	830.9	768.4
593	176.2	490.5	302.9	313.7	171.4				594	403.4		594	99800	96000	93300	89500	84600	80800	76600	72400	68400	62900		3.104E7	8.18066E-6	1.09346E-5	1.57581E-5	2.61981E-5	3.72123E-5	1.67528E-5		3.104E7	1.826E-5	3.75488E-5	2.09145E-5	1.49821E-5	4.19586E-6	8.40001E-6	2.56921E-6								594	720.5	682.5
594	154.1	403.4	269.7	264.3	142.7				595	319.6		595	98700	95600	92500	88200	83800	79100	75100	70700	66200	60700		3.12E7	2.4542E-5	2.73364E-5	4.72742E-5	1.74654E-5	2.23274E-5	3.35056E-5		3.12E7	2.739E-5	2.08605E-5	1.3943E-5	1.49821E-5	2.09793E-5	1.26E-5	0								595	493.6	554.2
595	127.9	319.6	256.4	202.1	109.6				596	248.7		596	97600	94000	90100	86500	81700	76100	72000	68100	63100	57700		3.136E7	1.02258E-5	2.18692E-5	3.93952E-5	8.73271E-6	3.72123E-5	4.1882E-5		3.136E7	4.565E-5	1.25163E-5	6.97151E-6	3.74551E-5	2.09793E-5	8.40001E-6	7.70762E-6								596	376.5	459.1
596	107.3	248.7	214.3	154.9	82.1				597	189.2		597	86600	83800	80200	76800	71900	67200	63800	60200	55400	50700		3.152E7	1.02258E-5	3.8271E-5	1.57581E-5	2.61981E-5	2.23274E-5	1.67528E-5		3.152E7	9.13E-6	2.50325E-5	6.97151E-6	1.49821E-5	8.39173E-6	8.40001E-6	5.13842E-6								597	265.7	387.1
597	83.03	189.2	190.1	110.2	60.39				598	153.7		598	67400	65500	62300	59100	56100	52700	49700	46900	43100	39800		3.168E7	2.04517E-5	0	3.15162E-5	1.74654E-5	1.48849E-5	3.35056E-5		3.168E7	2.739E-5	1.25163E-5	1.3943E-5	2.99641E-5	8.39173E-6	2.94E-5	5.13842E-6								598	240.8	364.2
598	75.65	153.7	146.8	87.58	44.08				599	116.6		599	44600	43500	42000	40100	38200	36400	34800	32300	30000	27800		3.184E7	8.18066E-6	2.73364E-5	6.30323E-5	6.1129E-5	2.23274E-5	3.35056E-5		3.184E7	1.826E-5	2.92046E-5	3.48575E-5	0	4.19586E-6	4.2E-6	1.02768E-5								599	171.3	317.7
599	57.98	116.6	116.7	69.22	33.04				600	99.4		600	27800	27100	27000	26200	25300	24100	23200	22300	21200	19800		3.2E7	1.43162E-5	1.64019E-5	5.51533E-5	5.23963E-5	4.46548E-5	3.35056E-5		3.2E7	9.13E-6	2.92046E-5	2.7886E-5	2.24731E-5	1.25876E-5	4.2E-6	0								600	160	239.2
600	43.77	99.4	96.66	50.32	26.3				601	81.05		601	18900	18900	18700	18700	18400	17700	17100	17000	16100	15200		3.216E7	1.02258E-5	2.73364E-5	4.72742E-5	4.36635E-5	7.44247E-5	5.86348E-5		3.216E7	2.739E-5	2.08605E-5	2.7886E-5	2.24731E-5	2.9371E-5	8.40001E-6	5.13842E-6								601	110.6	193.1
601	43.29	81.05	78.35	43.11	20.1				602	64.22		602	14800	15000	15400	15300	15000	14500	14800	14300	14000	13000		3.232E7	1.84065E-5	2.18692E-5	3.93952E-5	2.61981E-5	2.97699E-5	4.1882E-5		3.232E7	0	1.66884E-5	2.7886E-5	2.99641E-5	8.39173E-6	8.40001E-6	7.70762E-6								602	93.3	156.7
602	39.1	64.22	70.62	37.69	16.45				603	60.41		603	13300	13500	14100	13900	14000	13900	13500	13400	13000	12700		3.248E7	1.02258E-5	3.28037E-5	2.36371E-5	3.49308E-5	2.23274E-5	1.67528E-5		3.248E7	4.565E-5	3.33767E-5	6.97151E-6	7.49103E-6	0	4.2E-6	1.54152E-5								603	77.79	104.6
603	42.33	60.41	64.13	33.11	14.3				604	58.34		604	13000	13200	13500	13800	13800	14000	13600	13600	13500	13000		3.264E7	1.2271E-5	2.18692E-5	7.87904E-6	3.49308E-5	2.97699E-5	5.86348E-5		3.264E7	1.826E-5	8.34418E-6	0	0	1.67835E-5	1.68E-5	1.02768E-5								604	62.18	93.17
604	40.98	58.34	57.16	30.65	13.25				605	58.99		605	13200	13900	14300	14500	14700	14500	14400	14500	14300	13900		3.28E7	8.18066E-6	1.64019E-5	1.57581E-5	1.74654E-5	1.48849E-5	1.67528E-5		3.28E7	1.826E-5	8.34418E-6	2.09145E-5	2.24731E-5	8.39173E-6	8.40001E-6	1.02768E-5								605	64.98	72.47
605	39.26	58.99	52.83	30.43	12.13				606	52.28		606	15100	15500	16100	16400	16700	16300	16300	16300	16300	15500		3.296E7	1.2271E-5	1.64019E-5	1.57581E-5	8.73271E-5	3.72123E-5	1.67528E-5		3.296E7	9.13E-6	8.34418E-6	0	7.49103E-6	1.25876E-5	1.26E-5	7.70762E-6								606	49.85	59.11
606	36.72	52.28	52.6	28.68	11.79				607	47.4		607	18900	19600	20000	20500	20400	20200	20400	20200	19800	18800		3.312E7	8.18066E-6	3.8271E-5	3.93952E-5	2.61981E-5	2.23274E-5	1.67528E-5		3.312E7	2.739E-5	2.92046E-5	1.3943E-5	7.49103E-6	4.19586E-6	0	5.13842E-6								607	63.89	85.83
607	33.6	47.4	57.19	32.74	9.707				608	47.39		608	28100	28900	28900	29100	28800	28700	28300	27800	26800	25600		3.328E7	8.18066E-6	5.46729E-6	1.57581E-5	8.73271E-6	3.72123E-5	4.1882E-5		3.328E7	2.739E-5	1.66884E-5	2.09145E-5	1.49821E-5	4.19586E-6	8.40001E-6	7.70762E-6								608	61.55	94.65
608	33.74	47.39	51.21	27.63	10.27				609	51.15		609	45700	45200	45500	44800	43800	42800	42100	41100	39600	37100		3.344E7	1.02258E-5	3.8271E-5	1.57581E-5	5.23963E-5	3.72123E-5	1.67528E-5		3.344E7	1.826E-5	1.25163E-5	6.97151E-6	2.24731E-5	2.09793E-5	1.68E-5	1.79845E-5								609	62.27	112.1
609	35.64	51.15	48.2	31.79	9.369				610	46.48		610	70900	70100	69700	68300	66300	63500	61800	59800	56600	53100		3.36E7	6.1355E-6	1.09346E-5	7.09114E-5	1.74654E-5	2.23274E-5	2.51292E-5		3.36E7	2.739E-5	0	6.97151E-6	1.49821E-5	8.39173E-6	1.26E-5	5.13842E-6								610	68.67	138.4
610	34.46	46.48	50.27	30.56	10.24				611	47.29		611	107000	104000	102000	99200	95800	91400	88400	84400	79400	74100		3.376E7	1.43162E-5	1.09346E-5	3.15162E-5	2.61981E-5	2.97699E-5	0		3.376E7	2.739E-5	2.08605E-5	6.97151E-6	7.49103E-6	0	1.26E-5	1.02768E-5								611	67.09	170.3
611	31.71	47.29	51.13	29.54	9.715				612	49.69		612	146000	143000	139000	134000	129000	122000	117000	112000	105000	97700		3.392E7	1.63613E-5	5.46729E-6	2.36371E-5	1.74654E-5	2.97699E-5	1.67528E-5		3.392E7	0	2.08605E-5	2.7886E-5	7.49103E-6	1.67835E-5	0	0								612	81.76	199.5
612	37.24	49.69	52.69	34.47	11.48				613	52.04		613	182000	177000	173000	166000	159000	151000	143000	137000	128000	119000		3.408E7	1.84065E-5	1.09346E-5	7.87904E-6	3.49308E-5	2.97699E-5	5.86348E-5		3.408E7	2.739E-5	1.66884E-5	4.1829E-5	0	8.39173E-6	8.40001E-6	5.13842E-6								613	129.6	269.4
613	35.44	52.04	57.58	36.38	14.17				614	60.52		614	202000	194000	190000	181000	174000	166000	159000	152000	143000	132000		3.424E7	4.09033E-6	1.64019E-5	5.51533E-5	8.73271E-6	1.48849E-5	2.51292E-5		3.424E7	9.13E-6	8.34418E-6	1.3943E-5	3.74551E-5	1.67835E-5	1.26E-5	5.13842E-6								614	142.1	391.9
614	39.7	60.52	62.88	40.02	16.92				615	70.06		615	201000	195000	189000	182000	174000	166000	160000	153000	144000	133000		3.44E7	1.2271E-5	2.18692E-5	1.57581E-5	3.49308E-5	4.46548E-5	8.3764E-6		3.44E7	1.826E-5	8.34418E-6	1.3943E-5	7.49103E-6	1.67835E-5	1.68E-5	5.13842E-6								615	202.4	474.8
615	44.05	70.06	69.73	52.76	22.9				616	80.39		616	189000	184000	179000	172000	166000	159000	152000	145000	136000	128000		3.456E7	1.02258E-5	2.73364E-5	4.72742E-5	5.23963E-5	5.20973E-5	8.3764E-6		3.456E7	0	8.34418E-6	1.3943E-5	2.24731E-5	8.39173E-6	1.26E-5	1.02768E-5								616	257.1	603
616	45.56	80.39	77.69	61.56	28.69				617	111.3		617	177000	173000	167000	162000	155000	147000	143000	136000	128000	119000		3.472E7	8.18066E-6	4.92056E-5	2.36371E-5	0	3.72123E-5	2.51292E-5		3.472E7	9.13E-6	8.34418E-6	2.09145E-5	2.24731E-5	8.39173E-6	1.68E-5	7.70762E-6								617	303.6	612.9
617	61.04	111.3	99.91	75.01	37.67				618	159.2		618	164000	162000	157000	151000	144000	138000	133000	127000	120000	112000		3.488E7	1.43162E-5	1.64019E-5	5.51533E-5	2.61981E-5	4.46548E-5	1.67528E-5		3.488E7	1.826E-5	2.50325E-5	6.97151E-6	2.99641E-5	8.39173E-6	1.26E-5	5.13842E-6								618	292.1	604.8
618	76.78	159.2	152.2	93.49	50.69				619	209		619	152000	149000	144000	139000	133000	126000	122000	117000	110000	103000		3.504E7	6.1355E-6	1.64019E-5	1.57581E-5	3.49308E-5	5.20973E-5	8.3764E-6		3.504E7	1.826E-5	2.08605E-5	1.3943E-5	0	0	4.2E-6	7.70762E-6								619	324.1	606
619	95.42	209	183.5	108.6	63.9				620	232.1		620	135000	132000	130000	125000	120000	115000	110000	106000	101000	93700		3.52E7	1.43162E-5	4.37383E-5	2.36371E-5	6.98617E-5	1.48849E-5	2.51292E-5		3.52E7	2.739E-5	1.66884E-5	1.3943E-5	7.49103E-6	1.25876E-5	4.2E-6	7.70762E-6								620	391.1	555.7
620	108.5	232.1	207.5	143	80.56				621	281.7		621	122000	120000	118000	113000	110000	105000	101000	97100	92600	86600		3.536E7	6.1355E-6	1.09346E-5	7.87904E-6	3.49308E-5	2.23274E-5	2.51292E-5		3.536E7	9.13E-6	1.66884E-5	6.97151E-6	1.49821E-5	4.19586E-6	1.26E-5	1.02768E-5								621	431	562.2
621	121	281.7	229.5	164.9	95.13				622	305.4		622	114000	112000	109000	106000	101000	97400	94400	90800	86400	79900		3.552E7	1.43162E-5	5.46729E-6	3.93952E-5	5.23963E-5	2.23274E-5	4.1882E-5		3.552E7	9.13E-6	8.34418E-6	6.97151E-6	7.49103E-6	8.39173E-6	8.40001E-6	7.70762E-6								622	484.1	617.5
622	126.8	305.4	244.4	197.1	109.6				623	313.9		623	109000	107000	104000	99700	96300	92000	87900	84800	79800	74500		3.568E7	1.02258E-5	1.64019E-5	3.15162E-5	6.1129E-5	6.69822E-5	3.35056E-5		3.568E7	9.13E-6	1.25163E-5	2.09145E-5	3.74551E-5	1.67835E-5	2.1E-5	1.54152E-5								623	486.4	531.6
623	126.9	313.9	258.2	215.4	112.7				624	322.9		624	101000	97400	96400	92100	88200	84300	80800	77500	72800	68300		3.584E7	1.02258E-5	3.28037E-5	1.57581E-5	2.61981E-5	5.20973E-5	4.1882E-5		3.584E7	0	1.66884E-5	2.7886E-5	1.49821E-5	4.19586E-6	1.68E-5	1.54152E-5								624	476.1	590.2
624	127.6	322.9	278.5	198.3	113.5				625	285.2		625	85900	84300	82400	79100	76600	72500	69300	66400	62500	58200		3.6E7	1.02258E-5	2.18692E-5	7.87904E-6	7.85944E-5	2.23274E-5	3.35056E-5		3.6E7	3.652E-5	8.34418E-6	6.97151E-6	1.49821E-5	4.19586E-6	1.26E-5	0								625	441	512
625	130.6	285.2	255.6	191.6	110.4				626	246.7		626	69700	67300	65500	63800	61500	58800	56100	53700	50100	47500		3.616E7	1.02258E-5	5.46729E-6	1.57581E-5	5.23963E-5	3.72123E-5	1.67528E-5		3.616E7	4.565E-5	4.17209E-6	4.1829E-5	1.49821E-5	0	8.40001E-6	7.70762E-6								626	341.3	438.8
626	110.6	246.7	219.2	174	98.22				627	205.9		627	51700	51500	50000	48200	47000	45000	43700	40900	38900	36600		3.632E7	1.63613E-5	1.64019E-5	3.15162E-5	2.61981E-5	1.48849E-5	1.67528E-5		3.632E7	2.739E-5	1.66884E-5	1.3943E-5	7.49103E-6	1.25876E-5	1.26E-5	5.13842E-6								627	321.3	369.6
627	96.46	205.9	177.3	135.7	80.85				628	170.5		628	36800	36700	36400	35000	34700	33100	32300	31300	29900	27800		3.648E7	1.63613E-5	1.64019E-5	2.36371E-5	4.36635E-5	4.46548E-5	8.3764E-6		3.648E7	2.739E-5	1.25163E-5	1.3943E-5	3.74551E-5	4.19586E-6	8.40001E-6	5.13842E-6								628	259.5	261.4
628	79.06	170.5	154.7	111.2	63.39				629	137		629	26900	26900	26500	26200	26000	25100	24400	23400	22500	21100		3.664E7	1.63613E-5	5.46729E-6	1.57581E-5	6.1129E-5	7.44247E-6	2.51292E-5		3.664E7	4.565E-5	8.34418E-6	1.3943E-5	0	8.39173E-6	1.26E-5	2.56921E-6								629	198.4	229.4
629	70.2	137	124.2	84.93	49.74				630	106		630	20900	20800	21000	20600	20000	19600	19100	18600	18000	16900		3.68E7	1.2271E-5	3.28037E-5	3.93952E-5	3.49308E-5	2.97699E-5	1.67528E-5		3.68E7	1.826E-5	3.75488E-5	6.97151E-6	0	1.25876E-5	1.26E-5	2.56921E-6								630	158	144.9
630	52.35	106	95.9	69.23	38.71				631	81.59		631	17100	16400	16900	16600	16100	15600	15500	15200	14800	13900		3.696E7	6.1355E-6	1.64019E-5	3.93952E-5	8.73271E-6	2.97699E-5	1.67528E-5		3.696E7	2.739E-5	1.25163E-5	2.09145E-5	7.49103E-6	1.67835E-5	2.1E-5	7.70762E-6								631	123.1	129.3
631	44.86	81.59	76.94	53.52	29.28				632	64.07		632	14300	13900	14200	14100	14000	13600	13400	13000	12500	11900		3.712E7	6.1355E-6	5.46729E-6	7.87904E-6	1.74654E-5	2.23274E-5	2.51292E-5		3.712E7	9.13E-6	1.25163E-5	6.97151E-6	3.74551E-5	8.39173E-6	1.26E-5	7.70762E-6								632	99.25	102.6
632	38.53	64.07	61.16	41.99	22.11				633	56.43		633	12300	12300	12900	12100	12200	11600	11600	11100	11000	10300		3.728E7	1.43162E-5	2.18692E-5	4.72742E-5	1.74654E-5	2.97699E-5	3.35056E-5		3.728E7	2.739E-5	1.25163E-5	1.3943E-5	2.24731E-5	8.39173E-6	4.2E-6	0								633	87.03	84.63
633	40.81	56.43	54.65	34.97	17.28				634	50.5		634	10900	11500	11100	11000	10600	10400	10100	10000	9720	9290		3.744E7	1.2271E-5	2.73364E-5	2.36371E-5	3.49308E-5	2.97699E-5	2.51292E-5		3.744E7	3.652E-5	4.17209E-6	2.09145E-5	7.49103E-6	1.25876E-5	1.26E-5	5.13842E-6								634	64.83	57.63
634	36.2	50.5	52.7	34.21	15.35				635	45.57		635	9730	9830	9610	9780	9360	9330	9060	8950	8310	8020		3.76E7	4.09033E-6	1.09346E-5	1.57581E-5	0	2.23274E-5	5.02584E-5		3.76E7	9.13E-6	2.08605E-5	6.97151E-6	1.49821E-5	8.39173E-6	1.68E-5	5.13842E-6								635	64.04	48.27
635	32.79	45.57	45.02	30.57	12.92				636	42.71		636	8540	8810	8830	8540	8460	8240	7890	7790	7490	7410		3.776E7	1.2271E-5	1.09346E-5	3.93952E-5	8.73271E-6	3.72123E-5	8.3764E-6		3.776E7	1.826E-5	1.25163E-5	4.1829E-5	1.49821E-5	2.51752E-5	1.26E-5	2.56921E-6								636	60.61	47.14
636	32.54	42.71	43.6	26.9	11.33				637	40.5		637	7740	7770	7900	7400	7320	7010	7120	6910	6580	6380		3.792E7	1.02258E-5	2.73364E-5	4.72742E-5	8.73271E-6	0	5.02584E-5		3.792E7	9.13E-6	1.66884E-5	1.3943E-5	7.49103E-6	2.09793E-5	8.40001E-6	1.02768E-5								637	49.69	54.16
637	28.43	40.5	37.29	27.2	10.42				638	39.74		638	6990	6660	6940	6930	6640	6550	6480	6400	6150	5750		3.808E7	1.43162E-5	4.37383E-5	3.93952E-5	1.74654E-5	2.23274E-5	1.67528E-5		3.808E7	2.739E-5	1.25163E-5	2.09145E-5	2.24731E-5	2.09793E-5	1.26E-5	7.70762E-6								638	45.08	48.83
638	31.14	39.74	40.01	25.93	10.18				639	39.23		639	6250	6180	5830	6110	6040	6050	5870	5860	5610	5420		3.824E7	1.02258E-5	1.64019E-5	1.57581E-5	2.61981E-5	7.44247E-6	1.67528E-5		3.824E7	0	4.17209E-6	2.7886E-5	0	4.19586E-6	4.2E-6	1.2846E-5								639	48.77	50.23
639	31.7	39.23	36.4	25.03	9.989				640	38.78		640	5930	5720	5730	5850	5780	5350	5560	5360	5230	4850		3.84E7	4.09033E-6	2.18692E-5	2.36371E-5	3.49308E-5	7.44247E-6	1.67528E-5		3.84E7	2.739E-5	1.25163E-5	3.48575E-5	0	2.51752E-5	8.40001E-6	7.70762E-6								640	42.1	40.13
640	31.22	38.78	36.7	26.06	9.643				641	34.83		641	5430	5500	5410	5250	5350	5020	5090	4940	4800	4690		3.856E7	8.18066E-6	1.64019E-5	1.57581E-5	7.85944E-5	2.23274E-5	2.51292E-5		3.856E7	5.478E-5	4.17209E-6	2.09145E-5	0	8.39173E-6	1.26E-5	1.02768E-5								641	43.52	44.39
641	29.81	34.83	36.76	22.99	9.059				642	36.54		642	5400	5390	5370	5160	5180	5050	4980	4960	4920	4670		3.872E7	1.02258E-5	3.8271E-5	4.72742E-5	2.61981E-5	4.46548E-5	3.35056E-5		3.872E7	9.13E-6	8.34418E-6	2.09145E-5	1.49821E-5	1.67835E-5	8.40001E-6	5.13842E-6								642	37.72	54.46
642	29.34	36.54	38.02	24.75	8.737				643	40.15		643	5320	5440	5290	5370	5390	5110	5090	5060	4850	4620		3.888E7	1.84065E-5	1.64019E-5	3.15162E-5	1.74654E-5	4.46548E-5	3.35056E-5		3.888E7	9.13E-6	1.66884E-5	6.97151E-6	7.49103E-6	8.39173E-6	2.1E-5	7.70762E-6								643	44.49	40.57
643	30.3	40.15	38.86	25.27	9.595				644	41.8		644	5690	5640	5740	5670	5430	5440	5350	5000	4930	4880		3.904E7	1.63613E-5	1.09346E-5	8.66695E-5	3.49308E-5	7.44247E-6	1.67528E-5		3.904E7	4.565E-5	2.08605E-5	1.3943E-5	7.49103E-6	8.39173E-6	1.26E-5	5.13842E-6								644	43.95	41.65
644	33.08	41.8	39.28	25.31	10.49				645	43.71		645	6450	6350	6240	6180	6460	5930	6090	5740	5490	5320		3.92E7	1.43162E-5	2.73364E-5	7.87904E-6	8.73271E-6	2.23274E-5	2.51292E-5		3.92E7	0	1.66884E-5	2.09145E-5	2.24731E-5	2.51752E-5	1.26E-5	1.2846E-5								645	45.71	38.32
645	32.03	43.71	42.02	24.23	10.74				646	40.03		646	7880	7700	7750	7400	7280	6990	6770	6550	6410	6180		3.936E7	1.02258E-5	1.64019E-5	7.87904E-6	3.49308E-5	2.23274E-5	3.35056E-5		3.936E7	1.826E-5	8.34418E-6	6.97151E-6	7.49103E-6	1.67835E-5	1.68E-5	1.02768E-5								646	39.65	48.05
646	33.46	40.03	44.32	24.45	10.79				647	43.31		647	10300	10200	9720	9440	9350	8970	8940	7930	7600	7400		3.952E7	8.18066E-6	1.09346E-5	0	4.36635E-5	0	2.51292E-5		3.952E7	5.478E-5	4.17209E-6	6.97151E-6	1.49821E-5	1.25876E-5	0	5.13842E-6								647	38.84	39.26
647	33.3	43.31	43.33	29.55	10.69				648	45.38		648	13400	12800	12600	12100	11900	11300	10800	10300	9850	9140		3.968E7	8.18066E-6	5.46729E-6	3.93952E-5	1.74654E-5	1.48849E-5	3.35056E-5		3.968E7	2.739E-5	4.17209E-6	1.3943E-5	0	2.9371E-5	4.2E-6	5.13842E-6								648	40.38	33.19
648	32.69	45.38	45.7	27.51	9.804				649	42.76		649	17500	17000	16500	15700	15300	14500	13900	13000	12300	11100		3.984E7	1.2271E-5	2.73364E-5	3.15162E-5	6.98617E-5	3.72123E-5	2.51292E-5		3.984E7	9.13E-6	2.08605E-5	6.97151E-6	3.74551E-5	1.25876E-5	1.68E-5	7.70762E-6								649	37.62	41.1
649	34.32	42.76	41.44	29.18	10.69				650	40.53		650	21100	20400	19700	19000	17500	16800	16000	15200	14300	13000		4E7	8.18066E-6	4.37383E-5	1.57581E-5	1.74654E-5	7.44247E-6	2.51292E-5		4E7	3.652E-5	1.25163E-5	2.7886E-5	2.24731E-5	1.67835E-5	1.68E-5	7.70762E-6								650	35.96	41.13
650	33.49	40.53	43.46	28.48	11.02				651	39.47		651	23400	22300	22100	20500	19900	18800	18200	16600	15800	14700		4.016E7	8.18066E-6	0	2.36371E-5	3.49308E-5	3.72123E-5	2.51292E-5		4.016E7	5.478E-5	1.25163E-5	1.3943E-5	1.49821E-5	1.67835E-5	1.26E-5	1.2846E-5								651	34.51	47.8
651	35.88	39.47	46.83	27.66	9.93				652	43.07		652	24700	23900	23200	22000	20900	20100	18800	18300	17000	15500		4.032E7	8.18066E-6	2.73364E-5	7.87904E-6	5.23963E-5	1.48849E-5	7.53876E-5		4.032E7	1.826E-5	1.66884E-5	1.3943E-5	3.74551E-5	8.39173E-6	0	7.70762E-6								652	43.22	51.76
652	36.13	43.07	43.15	27.29	11.42				653	41.47		653	24200	23300	23000	22000	20800	19500	18800	17900	17000	15500		4.048E7	1.2271E-5	5.46729E-6	3.93952E-5	3.49308E-5	2.23274E-5	1.67528E-5		4.048E7	1.826E-5	1.25163E-5	4.1829E-5	7.49103E-6	1.25876E-5	1.26E-5	7.70762E-6								653	43.25	56.13
653	33.09	41.47	42.59	28.53	11.88				654	41.75		654	22200	21400	20200	20000	19100	18000	17600	16400	15100	14400		4.064E7	1.43162E-5	1.64019E-5	1.57581E-5	4.36635E-5	3.72123E-5	2.51292E-5		4.064E7	9.13E-6	8.34418E-6	6.97151E-6	3.74551E-5	1.25876E-5	8.40001E-6	0								654	44.45	58.45
654	35.03	41.75	43.36	31.02	10.36				655	44.25		655	18300	18300	17800	16900	16500	15200	14800	13900	13000	12000		4.08E7	4.09033E-6	1.09346E-5	2.36371E-5	7.85944E-5	1.48849E-5	1.67528E-5		4.08E7	1.826E-5	1.25163E-5	1.3943E-5	1.49821E-5	1.25876E-5	4.2E-6	5.13842E-6								655	50.37	64.59
655	36.5	44.25	45.45	28.84	11.99				656	45.12		656	14800	13800	13900	13100	12700	12000	11800	10900	10100	9480		4.096E7	4.09033E-6	1.64019E-5	4.72742E-5	7.85944E-5	2.23274E-5	3.35056E-5		4.096E7	9.13E-6	4.17209E-6	2.7886E-5	7.49103E-6	2.09793E-5	4.2E-6	2.56921E-6								656	57.88	78.48
656	34.07	45.12	42.4	26.71	11.59				657	43.52		657	10600	10900	10700	9900	9640	9070	8640	8590	8070	7580		4.112E7	1.02258E-5	3.28037E-5	2.36371E-5	1.13525E-4	2.23274E-5	5.02584E-5		4.112E7	3.652E-5	8.34418E-6	6.97151E-6	1.49821E-5	0	4.2E-6	1.02768E-5								657	47.81	53.37
657	32.61	43.52	39.64	28.4	10.85				658	42.09		658	8710	8580	8490	8180	7780	7040	7130	7080	6700	6190		4.128E7	1.2271E-5	1.09346E-5	2.36371E-5	3.49308E-5	2.23274E-5	2.51292E-5		4.128E7	9.13E-6	1.25163E-5	6.97151E-6	4.49462E-5	4.19586E-6	4.2E-6	1.02768E-5								658	52.11	53.23
658	35.71	42.09	42.91	29.14	10.83				659	38.95		659	7070	7070	7020	6920	6600	6470	6320	6040	5640	5690		4.144E7	1.63613E-5	1.64019E-5	4.72742E-5	6.98617E-5	4.46548E-5	8.3764E-6		4.144E7	2.739E-5	1.25163E-5	2.7886E-5	1.49821E-5	1.25876E-5	1.26E-5	7.70762E-6								659	34.1	46.03
659	35.84	38.95	42.94	24.69	10.01				660	39.98		660	6310	6330	6240	6030	6210	5510	5710	5250	5430	4660		4.16E7	1.02258E-5	3.28037E-5	3.93952E-5	6.1129E-5	5.20973E-5	2.51292E-5		4.16E7	2.739E-5	8.34418E-6	1.3943E-5	2.99641E-5	4.19586E-6	1.68E-5	0								660	39.07	42.69
660	35.72	39.98	43.74	24.84	9.546				661	39.39		661	6100	5600	5720	5790	5510	5370	5080	5210	4720	4570		4.176E7	8.18066E-6	5.46729E-6	1.57581E-5	1.74654E-5	1.48849E-5	8.3764E-6		4.176E7	1.826E-5	1.66884E-5	2.09145E-5	1.49821E-5	1.25876E-5	1.68E-5	5.13842E-6								661	37.43	32.36
661	31.64	39.39	41.02	27.71	9.206				662	38.57		662	5500	5520	5170	5240	5090	5160	4930	4910	4510	4440		4.192E7	1.2271E-5	2.73364E-5	3.15162E-5	0	2.23274E-5	1.67528E-5		4.192E7	0	4.17209E-6	6.97151E-6	7.49103E-6	8.39173E-6	1.26E-5	7.70762E-6								662	39.08	46.28
662	32.81	38.57	37.74	20.91	8.779				663	36.76		663	5130	5190	5160	4950	4760	4730	4640	4690	4290	4240		4.208E7	1.2271E-5	3.28037E-5	3.15162E-5	6.1129E-5	3.72123E-5	2.51292E-5		4.208E7	0	2.50325E-5	5.57721E-5	2.99641E-5	4.19586E-6	0	2.56921E-6								663	42.75	30.68
663	29.94	36.76	38.01	23.71	8.37				664	34.44		664	5190	4980	5050	5220	4700	4840	4690	4550	4290	3930		4.224E7	8.18066E-6	5.46729E-6	5.51533E-5	0	1.48849E-5	2.51292E-5		4.224E7	2.739E-5	1.25163E-5	6.97151E-6	1.49821E-5	1.67835E-5	0	5.13842E-6								664	37.26	37.4
664	31.16	34.44	37.83	21.73	7.579				665	33.61		665	5200	5040	5000	4600	4840	4550	4660	4290	4240	3880		4.24E7	1.02258E-5	2.18692E-5	7.87904E-6	3.49308E-5	1.48849E-5	4.1882E-5		4.24E7	9.13E-6	8.34418E-6	0	2.24731E-5	4.19586E-6	8.40001E-6	5.13842E-6								665	31.37	33.95
665	29.79	33.61	33.79	24.54	7.598				666	35.77		666	5500	5280	5350	4830	4880	4810	4770	4560	4230	4150		4.256E7	6.1355E-6	1.09346E-5	3.15162E-5	4.36635E-5	2.97699E-5	3.35056E-5		4.256E7	1.826E-5	1.25163E-5	2.09145E-5	7.49103E-6	1.25876E-5	4.2E-6	7.70762E-6								666	26.82	27.21
666	26.15	35.77	29.98	22.29	6.765				667	33.47		667	5630	5310	5230	5280	4930	4660	4630	4220	4170	4040		4.272E7	2.04517E-6	1.09346E-5	1.57581E-5	1.74654E-5	5.95398E-5	8.3764E-6		4.272E7	1.826E-5	1.25163E-5	0	2.24731E-5	4.19586E-6	2.1E-5	2.56921E-6								667	31.34	29.79
667	28.61	33.47	33.97	22.69	7.327				668	33.94		668	5150	5110	5150	5230	4740	4790	4410	4440	4180	3940		4.288E7	1.02258E-5	2.73364E-5	7.87904E-6	6.98617E-5	2.23274E-5	8.3764E-6		4.288E7	4.565E-5	1.25163E-5	2.7886E-5	1.49821E-5	1.25876E-5	2.1E-5	1.02768E-5								668	37.98	31.9
668	30.28	33.94	33.65	23.99	7.088				669	36.78		669	5290	5250	4870	4850	4700	4730	4530	4270	4340	3980		4.304E7	6.1355E-6	1.09346E-5	4.72742E-5	3.49308E-5	1.48849E-5	2.51292E-5		4.304E7	9.13E-6	2.50325E-5	6.97151E-6	2.99641E-5	8.39173E-6	8.40001E-6	2.56921E-6								669	36.89	38.11
669	33.08	36.78	34.88	23.92	7.807				670	36.93		670	5370	5040	4830	4780	4700	4410	4490	4190	4130	3940		4.32E7	8.18066E-6	2.73364E-5	4.72742E-5	6.1129E-5	4.46548E-5	5.02584E-5		4.32E7	4.565E-5	4.17209E-6	6.97151E-6	1.49821E-5	1.25876E-5	1.68E-5	7.70762E-6								670	41.83	27.12
670	31.18	36.93	34.79	27.26	9.351				671	38.29		671	4840	4980	4760	4800	4710	4320	4450	4130	4060	4090		4.336E7	1.02258E-5	2.18692E-5	7.87904E-6	4.36635E-5	3.72123E-5	0		4.336E7	9.13E-6	8.34418E-6	1.3943E-5	0	1.25876E-5	4.2E-6	1.02768E-5								671	37.25	43.16
671	32.16	38.29	37.67	27.95	9.719				672	40.04		672	4990	4950	4790	4840	4430	4200	4210	4230	4010	3940		4.352E7	1.43162E-5	1.09346E-5	3.15162E-5	8.73271E-6	2.23274E-5	0		4.352E7	3.652E-5	1.25163E-5	6.97151E-6	2.24731E-5	1.67835E-5	1.26E-5	2.56921E-6								672	36.33	34.56
672	30.73	40.04	39.77	28.33	9.651				673	40.97		673	4740	4760	4740	4720	4460	4230	4110	4030	3990	4010		4.368E7	6.1355E-6	1.09346E-5	2.36371E-5	4.36635E-5	2.97699E-5	8.3764E-6		4.368E7	3.652E-5	2.50325E-5	2.7886E-5	7.49103E-6	1.25876E-5	2.1E-5	0								673	34.89	34.55
673	31.04	40.97	36.61	26.84	9.824				674	42.55		674	4570	4440	4540	4600	4220	4080	4240	3950	3930	3900		4.384E7	1.63613E-5	5.46729E-6	2.36371E-5	3.49308E-5	1.48849E-5	2.51292E-5		4.384E7	1.826E-5	2.92046E-5	0	2.24731E-5	8.39173E-6	0	0								674	34.74	29.94
674	30.45	42.55	38.47	25.51	10.08				675	38.28		675	4330	4460	4290	4430	4340	4010	4100	3830	3880	3670		4.4E7	4.09033E-6	2.18692E-5	2.36371E-5	8.73271E-6	3.72123E-5	2.51292E-5		4.4E7	1.826E-5	0	1.3943E-5	2.99641E-5	1.67835E-5	4.2E-6	2.56921E-6								675	29.72	32.03
675	30.95	38.28	36.01	24.86	8.69				676	37.84		676	4440	4170	4550	4110	4200	4080	4070	3880	3680	3980		4.416E7	6.1355E-6	1.64019E-5	0	4.36635E-5	2.23274E-5	2.51292E-5		4.416E7	9.13E-6	4.17209E-6	6.97151E-6	0	4.19586E-6	4.2E-6	7.70762E-6								676	37.17	28.7
676	28.71	37.84	33.97	24.63	8.61				677	36.04		677	4290	4610	4620	4550	4430	4130	4320	3880	3830	3810		4.432E7	4.09033E-6	4.92056E-5	1.57581E-5	2.61981E-5	2.23274E-5	1.67528E-5		4.432E7	9.13E-6	4.17209E-6	2.09145E-5	2.24731E-5	4.19586E-6	4.2E-6	5.13842E-6								677	34.28	25.38
677	25.77	36.04	36.38	23.16	8.788				678	32.65		678	5010	4990	4560	4740	4470	4450	4480	4470	4110	4080		4.448E7	6.1355E-6	2.18692E-5	0	0	1.48849E-5	3.35056E-5		4.448E7	1.826E-5	8.34418E-6	1.3943E-5	7.49103E-6	0	4.2E-6	5.13842E-6								678	34.28	30.7
678	26.29	32.65	37.08	23.52	8.493				679	31.63		679	5840	5700	5570	5390	5490	5120	4840	5150	4760	4320		4.464E7	6.1355E-6	4.37383E-5	1.57581E-5	8.73271E-6	2.97699E-5	3.35056E-5		4.464E7	1.826E-5	4.17209E-6	2.09145E-5	2.24731E-5	1.67835E-5	4.2E-6	5.13842E-6								679	40.48	29.9
679	29.22	31.63	33.62	21.19	7.271				680	34.8		680	7590	7470	7520	7150	6890	6540	6430	6220	5840	5460		4.48E7	6.1355E-6	2.73364E-5	2.36371E-5	3.49308E-5	3.72123E-5	5.86348E-5		4.48E7	3.652E-5	1.25163E-5	2.09145E-5	7.49103E-6	1.25876E-5	8.40001E-6	5.13842E-6								680	32.92	21.52
680	25.99	34.8	32.05	21.94	6.954				681	35.03		681	10000	9900	9830	9810	9120	8800	8350	7970	7440	6800		4.496E7	4.09033E-6	1.09346E-5	3.93952E-5	5.23963E-5	7.44247E-6	0		4.496E7	9.13E-6	1.66884E-5	6.97151E-6	4.49462E-5	1.25876E-5	8.40001E-6	2.56921E-6								681	41.34	29.26
681	30.3	35.03	32.47	24.02	7.267				682	33.34		682	14500	13800	13500	13000	12500	12200	11300	10700	9630	9500		4.512E7	1.2271E-5	0	7.87904E-6	5.23963E-5	2.97699E-5	4.1882E-5		4.512E7	0	0	1.3943E-5	7.49103E-6	4.19586E-6	4.2E-6	1.02768E-5								682	34.23	27.58
682	32.71	33.34	37.11	20.9	7.629				683	35.15		683	18900	18700	18200	18000	17400	15700	15000	14300	13100	12000		4.528E7	1.02258E-5	1.64019E-5	3.15162E-5	1.74654E-5	4.46548E-5	3.35056E-5		4.528E7	1.826E-5	1.66884E-5	6.97151E-6	2.24731E-5	1.67835E-5	1.26E-5	5.13842E-6								683	39.7	29.9
683	29.89	35.15	34.72	21.2	8.047				684	36.78		684	24000	23300	23000	21900	21000	19900	18700	18200	17000	15700		4.544E7	1.43162E-5	4.37383E-5	3.93952E-5	1.74654E-5	3.72123E-5	2.51292E-5		4.544E7	1.826E-5	0	6.97151E-6	7.49103E-6	4.19586E-6	1.26E-5	2.56921E-6								684	49.79	30.54
684	28.82	36.78	34.56	24.03	9.144				685	39.22		685	30300	29100	28100	27500	26100	24800	23000	22000	20700	19500		4.56E7	1.02258E-5	1.64019E-5	2.36371E-5	2.61981E-5	2.23274E-5	2.51292E-5		4.56E7	7.304E-5	2.50325E-5	2.7886E-5	0	2.51752E-5	8.40001E-6	5.13842E-6								685	38.22	24.16
685	29.93	39.22	35.15	25.33	8.95				686	38.1		686	38800	37200	36200	35400	33000	31100	30200	28400	26000	24000		4.576E7	8.18066E-6	3.8271E-5	5.51533E-5	8.73271E-6	0	5.86348E-5		4.576E7	9.13E-6	1.66884E-5	6.97151E-6	1.49821E-5	8.39173E-6	0	5.13842E-6								686	46.24	40.96
686	31.82	38.1	33.81	27.35	8.93				687	35.64		687	53400	51900	48600	47000	45200	41500	39200	37100	33900	30000		4.592E7	4.09033E-6	1.09346E-5	7.87904E-6	1.74654E-5	2.23274E-5	8.3764E-6		4.592E7	1.826E-5	1.66884E-5	6.97151E-6	2.24731E-5	8.39173E-6	4.2E-6	1.79845E-5								687	34.58	42.55
687	32.79	35.64	33.25	24.63	9.159				688	33.51		688	69400	67900	64300	62000	58000	53900	50300	47300	43600	40300		4.608E7	8.18066E-6	5.46729E-6	1.57581E-5	6.98617E-5	2.23274E-5	3.35056E-5		4.608E7	3.652E-5	4.17209E-6	6.97151E-6	0	8.39173E-6	4.2E-6	2.56921E-6								688	35.3	46.57
688	30.69	33.51	32.53	21.6	8.629				689	30.86		689	80600	80700	76000	71200	67200	64300	59500	56200	50800	47300		4.624E7	1.02258E-5	5.46729E-6	3.93952E-5	4.36635E-5	7.44247E-6	2.51292E-5		4.624E7	0	1.25163E-5	6.97151E-6	1.49821E-5	4.19586E-6	1.26E-5	0								689	36.67	36.94
689	27.09	30.86	30.15	21.67	7.652				690	28.73		690	86200	83100	79300	75600	71700	68400	63000	59000	55900	50400		4.64E7	1.43162E-5	1.09346E-5	3.15162E-5	6.98617E-5	2.23274E-5	0		4.64E7	2.739E-5	1.25163E-5	2.09145E-5	7.49103E-6	8.39173E-6	1.26E-5	5.13842E-6								690	33.68	47.04
690	27.55	28.73	29.18	20.41	6.053				691	28.57		691	83400	81700	77300	73900	71000	66300	63000	58200	54600	50100		4.656E7	1.02258E-5	5.46729E-6	3.15162E-5	8.73271E-6	0	1.67528E-5		4.656E7	9.13E-6	1.66884E-5	2.09145E-5	7.49103E-6	8.39173E-6	4.2E-6	7.70762E-6								691	33.62	57.29
691	26.01	28.57	28.7	22.02	5.039				692	27.7		692	78200	75900	74000	70000	67700	63100	60400	57300	53000	48300		4.672E7	1.02258E-5	1.09346E-5	2.36371E-5	6.1129E-5	4.46548E-5	8.3764E-6		4.672E7	1.826E-5	1.66884E-5	1.3943E-5	5.24372E-5	1.25876E-5	2.1E-5	1.2846E-5								692	38.13	52.36
692	27.16	27.7	26.76	23.27	5.18				693	29.14		693	75600	73600	71200	68700	66400	62400	59500	57100	52500	48400		4.688E7	8.18066E-6	1.09346E-5	1.57581E-5	1.74654E-5	1.48849E-5	0		4.688E7	3.652E-5	0	4.1829E-5	2.24731E-5	4.19586E-6	2.52E-5	7.70762E-6								693	34.83	51.67
693	25.89	29.14	28.98	21.55	4.956				694	28.83		694	74400	73800	72300	68900	66100	62900	59800	57400	53000	49300		4.704E7	2.04517E-6	2.18692E-5	2.36371E-5	1.74654E-5	7.44247E-6	8.3764E-6		4.704E7	1.826E-5	1.25163E-5	6.97151E-6	2.24731E-5	1.67835E-5	2.1E-5	1.2846E-5								694	41.42	58.86
694	28.07	28.83	29.37	19.48	4.569				695	30.79		695	79100	77300	74500	72500	69000	66500	63400	60800	56100	51400		4.72E7	6.1355E-6	1.64019E-5	3.93952E-5	2.61981E-5	2.97699E-5	2.51292E-5		4.72E7	9.13E-6	4.17209E-6	2.09145E-5	0	4.19586E-6	8.40001E-6	7.70762E-6								695	38.27	57.79
695	28.05	30.79	28.46	21.98	4.873				696	26.33		696	86900	84300	82300	78700	76600	71800	68600	65800	60700	56600		4.736E7	4.09033E-6	1.09346E-5	3.15162E-5	3.49308E-5	3.72123E-5	0		4.736E7	3.652E-5	4.17209E-6	2.09145E-5	2.99641E-5	4.19586E-6	1.26E-5	1.02768E-5								696	37.35	68.34
696	29.65	26.33	28.42	20.26	4.774				697	27.96		697	102000	100000	95900	93000	87900	83500	80800	75700	69000	65200		4.752E7	4.09033E-6	2.73364E-5	3.15162E-5	3.49308E-5	7.44247E-6	1.67528E-5		4.752E7	1.826E-5	1.25163E-5	2.7886E-5	1.49821E-5	4.19586E-6	8.40001E-6	0								697	34.91	58.95
697	30.55	27.96	27.07	19.73	4.163				698	27.63		698	131000	128000	124000	117000	113000	106000	101000	97100	90200	82200		4.768E7	6.1355E-6	2.18692E-5	3.15162E-5	2.61981E-5	4.46548E-5	0		4.768E7	0	1.25163E-5	1.3943E-5	0	1.25876E-5	8.40001E-6	1.2846E-5								698	33.18	63.7
698	28.35	27.63	26.51	19.61	4.333				699	23.83		699	176000	171000	165000	159000	150000	140000	135000	126000	119000	109000		4.784E7	1.43162E-5	5.46729E-6	4.72742E-5	8.73271E-6	2.97699E-5	2.51292E-5		4.784E7	1.826E-5	1.25163E-5	6.97151E-6	1.49821E-5	2.51752E-5	4.2E-6	2.56921E-6								699	43.49	70.39
699	27.65	23.83	30.89	20.62	3.905				700	25.14		700	220000	212000	203000	194000	184000	174000	165000	158000	145000	135000		4.8E7	4.09033E-6	1.64019E-5	3.93952E-5	1.74654E-5	2.23274E-5	3.35056E-5		4.8E7	0	8.34418E-6	2.7886E-5	2.24731E-5	0	8.40001E-6	2.56921E-6								700	42.23	70.74
700	29.19	25.14	27.14	18.75	3.668							701	235000	225000	217000	210000	197000	187000	177000	167000	156000	142000		4.816E7	1.02258E-5	1.09346E-5	3.15162E-5	3.49308E-5	2.23274E-5	2.51292E-5		4.816E7	3.652E-5	4.17209E-6	0	2.24731E-5	1.67835E-5	8.40001E-6	0								701	45.53	77.87
												702	214000	210000	199000	190000	182000	173000	164000	155000	144000	132000		4.832E7	1.63613E-5	1.09346E-5	5.51533E-5	3.49308E-5	2.23274E-5	1.67528E-5		4.832E7	1.826E-5	8.34418E-6	0	7.49103E-6	2.09793E-5	3.78E-5	2.56921E-6								702	52	82.84
												703	173000	168000	163000	155000	147000	141000	135000	126000	118000	107000		4.848E7	8.18066E-6	3.8271E-5	6.30323E-5	4.36635E-5	1.48849E-5	4.1882E-5		4.848E7	0	8.34418E-6	4.1829E-5	7.49103E-6	0	4.2E-6	5.13842E-6								703	50.93	94.44
												704	128000	124000	120000	115000	109000	104000	99500	93700	86400	80500		4.864E7	4.09033E-6	3.8271E-5	1.57581E-5	3.49308E-5	4.46548E-5	2.51292E-5		4.864E7	9.13E-6	4.17209E-6	1.3943E-5	1.49821E-5	8.39173E-6	0	5.13842E-6								704	49.93	111.9
												705	87300	84200	82000	78100	75800	71300	68200	63900	61500	55500		4.88E7	1.02258E-5	1.09346E-5	5.51533E-5	8.73271E-6	1.48849E-5	2.51292E-5		4.88E7	2.739E-5	8.34418E-6	6.97151E-6	1.49821E-5	0	0	1.2846E-5								705	58.49	116.2
												706	56100	54400	52500	52000	47700	47000	44100	41500	39300	35600		4.896E7	2.04517E-6	2.18692E-5	7.87904E-6	2.61981E-5	3.72123E-5	4.1882E-5		4.896E7	0	4.17209E-6	6.97151E-6	2.24731E-5	4.19586E-6	1.68E-5	7.70762E-6								706	61.52	93.02
												707	34300	33800	33400	32200	30200	28800	27500	26200	23600	22600		4.912E7	4.09033E-6	5.46729E-6	1.57581E-5	2.61981E-5	1.48849E-5	5.02584E-5		4.912E7	9.13E-6	8.34418E-6	6.97151E-6	1.49821E-5	4.19586E-6	2.52E-5	7.70762E-6								707	42.26	80.1
												708	22400	22100	21300	20200	19600	19200	17200	16600	15300	14000		4.928E7	1.84065E-5	1.64019E-5	7.87904E-6	6.98617E-5	1.48849E-5	4.1882E-5		4.928E7	3.652E-5	0	6.97151E-6	4.49462E-5	1.25876E-5	2.52E-5	2.56921E-6								708	41.79	60.47
												709	14700	14600	14200	13800	13500	12500	11800	11000	10000	9630		4.944E7	2.04517E-6	2.73364E-5	3.93952E-5	5.23963E-5	3.72123E-5	0		4.944E7	2.739E-5	1.25163E-5	1.3943E-5	7.49103E-6	4.19586E-6	4.2E-6	5.13842E-6								709	35.05	54.64
												710	9490	9740	9620	9290	9090	8370	8540	7900	7420	6800		4.96E7	4.09033E-6	3.28037E-5	3.15162E-5	4.36635E-5	2.23274E-5	1.67528E-5		4.96E7	9.13E-6	0	6.97151E-6	7.49103E-6	2.51752E-5	8.40001E-6	1.2846E-5								710	24.92	37.47
												711	6800	7230	6760	6840	6340	6330	6080	5990	5930	4800		4.976E7	2.4542E-5	1.64019E-5	7.87904E-6	1.74654E-5	1.48849E-5	4.1882E-5		4.976E7	0	1.25163E-5	0	2.99641E-5	2.51752E-5	1.26E-5	1.02768E-5								711	29.31	30.61
												712	5110	4870	5340	5130	5080	4860	4850	4440	4350	4240		4.992E7	1.02258E-5	1.09346E-5	3.15162E-5	2.61981E-5	2.97699E-5	3.35056E-5		4.992E7	0	1.25163E-5	6.97151E-6	2.24731E-5	1.67835E-5	1.26E-5	2.56921E-6								712	30.49	36.87
												713	3860	4160	4230	4000	4100	3930	3620	3680	3520	3370		5.008E7	1.63613E-5	5.46729E-6	2.36371E-5	2.61981E-5	2.97699E-5	1.67528E-5		5.008E7	1.826E-5	4.17209E-6	2.09145E-5	1.49821E-5	4.19586E-6	0	1.02768E-5								713	22.17	34.22
												714	3450	3430	3510	3590	3280	3250	3010	2950	2910	2760		5.024E7	1.02258E-5	2.18692E-5	2.36371E-5	8.73271E-6	4.46548E-5	1.67528E-5		5.024E7	9.13E-6	2.08605E-5	2.7886E-5	1.49821E-5	2.09793E-5	8.40001E-6	2.56921E-6								714	19.77	26.23
												715	2820	2960	3000	2880	2980	2810	2660	2740	2620	2440		5.04E7	1.63613E-5	2.18692E-5	3.15162E-5	2.61981E-5	2.23274E-5	3.35056E-5		5.04E7	9.13E-6	1.66884E-5	3.48575E-5	7.49103E-6	8.39173E-6	4.2E-6	2.56921E-6								715	24.46	37.01
												716	2520	2420	2630	2300	2550	2400	2400	2440	2140	2090		5.056E7	6.1355E-6	1.64019E-5	3.15162E-5	1.74654E-5	3.72123E-5	8.3764E-6		5.056E7	9.13E-6	8.34418E-6	2.7886E-5	7.49103E-6	1.25876E-5	2.52E-5	2.56921E-6								716	21.45	27.79
												717	2340	2130	2250	1940	2290	2250	2020	2060	1880	1860		5.072E7	2.04517E-6	2.18692E-5	1.57581E-5	1.74654E-5	1.48849E-5	3.35056E-5		5.072E7	0	1.25163E-5	2.09145E-5	2.24731E-5	8.39173E-6	1.26E-5	5.13842E-6								717	29.86	23.45
												718	1910	2020	1880	1980	1950	1850	1930	1760	1880	1520		5.088E7	8.18066E-6	5.46729E-6	7.87904E-6	3.49308E-5	3.72123E-5	4.1882E-5		5.088E7	1.826E-5	4.17209E-6	3.48575E-5	0	4.19586E-6	8.40001E-6	2.56921E-6								718	26.85	21.1
												719	1630	1820	1830	1550	1650	1660	1550	1450	1380	1540		5.104E7	6.1355E-6	0	1.57581E-5	3.49308E-5	3.72123E-5	1.67528E-5		5.104E7	3.652E-5	8.34418E-6	1.3943E-5	2.24731E-5	1.67835E-5	8.40001E-6	0								719	25.54	24.24
												720	1350	1470	1430	1370	1610	1340	1230	1350	1390	1110		5.12E7	2.04517E-6	1.64019E-5	6.30323E-5	2.61981E-5	2.23274E-5	2.51292E-5		5.12E7	1.826E-5	8.34418E-6	6.97151E-6	7.49103E-6	8.39173E-6	4.2E-6	7.70762E-6								720	29.38	24.22
												721	1330	1250	1320	1370	1190	1240	1230	1170	1100	1150		5.136E7	8.18066E-6	2.73364E-5	2.36371E-5	1.74654E-5	2.97699E-5	3.35056E-5		5.136E7	2.739E-5	1.66884E-5	6.97151E-6	7.49103E-6	4.19586E-6	1.26E-5	1.02768E-5								721	23.63	24.61
												722	1070	1120	1280	1190	1170	1110	1050	959	1010	903		5.152E7	1.02258E-5	1.09346E-5	2.36371E-5	3.49308E-5	3.72123E-5	2.51292E-5		5.152E7	2.739E-5	1.66884E-5	1.3943E-5	2.24731E-5	0	4.2E-6	2.56921E-6								722	30.08	27.47
												723	1030	984	849	1090	1060	1080	967	843	798	897		5.168E7	1.2271E-5	1.64019E-5	3.15162E-5	8.73271E-6	1.48849E-5	1.67528E-5		5.168E7	9.13E-6	2.50325E-5	6.97151E-6	2.24731E-5	0	8.40001E-6	5.13842E-6								723	24.78	32.61
												724	1050	868	1120	902	901	974	1030	991	909	892		5.184E7	6.1355E-6	2.18692E-5	3.15162E-5	8.73271E-6	2.23274E-5	8.3764E-6		5.184E7	9.13E-6	4.17209E-6	3.48575E-5	1.49821E-5	8.39173E-6	1.68E-5	1.54152E-5								724	27.56	30.26
												725	876	976	888	848	945	845	821	894	784	822		5.2E7	2.04517E-6	1.64019E-5	7.87904E-6	2.61981E-5	2.97699E-5	1.67528E-5		5.2E7	1.826E-5	0	1.3943E-5	0	4.19586E-6	0	7.70762E-6								725	29.88	26.76
												726	807	736	756	903	736	788	847	738	796	872		5.216E7	1.2271E-5	1.09346E-5	2.36371E-5	2.61981E-5	1.48849E-5	8.3764E-6		5.216E7	2.739E-5	1.66884E-5	6.97151E-6	2.24731E-5	1.67835E-5	8.40001E-6	5.13842E-6								726	27.37	23.48
												727	923	645	787	898	640	788	779	833	688	832		5.232E7	2.04517E-6	5.46729E-6	1.57581E-5	2.61981E-5	2.97699E-5	0		5.232E7	0	0	1.3943E-5	3.74551E-5	4.19586E-6	1.26E-5	5.13842E-6								727	22.44	16.77
												728	591	608	669	771	738	637	758	555	729	601		5.248E7	6.1355E-6	2.73364E-5	2.36371E-5	1.74654E-5	1.48849E-5	3.35056E-5		5.248E7	1.826E-5	8.34418E-6	0	1.49821E-5	1.25876E-5	0	0								728	29.45	28.19
												729	606	598	797	702	790	753	654	768	732	664		5.264E7	4.09033E-6	0	7.87904E-6	1.74654E-5	1.48849E-5	6.70112E-5		5.264E7	1.826E-5	1.66884E-5	6.97151E-6	2.24731E-5	8.39173E-6	2.1E-5	7.70762E-6								729	30.81	24.15
												730	724	655	647	607	697	703	620	641	696	660		5.28E7	6.1355E-6	3.28037E-5	2.36371E-5	8.73271E-6	2.23274E-5	4.1882E-5		5.28E7	0	4.17209E-6	0	7.49103E-6	1.67835E-5	8.40001E-6	0								730	37.19	26.93
												731	748	617	517	701	631	691	707	651	614	545		5.296E7	1.02258E-5	1.64019E-5	7.09114E-5	3.49308E-5	4.46548E-5	8.3764E-6		5.296E7	2.739E-5	8.34418E-6	6.97151E-6	7.49103E-6	4.19586E-6	1.26E-5	2.56921E-6								731	24.36	28.73
												732	546	632	648	745	626	717	718	609	596	645		5.312E7	1.2271E-5	1.64019E-5	7.87904E-6	3.49308E-5	2.97699E-5	2.51292E-5		5.312E7	2.739E-5	1.25163E-5	6.97151E-6	1.49821E-5	8.39173E-6	4.2E-6	1.02768E-5								732	31.65	36.07
												733	538	620	645	698	642	749	605	655	647	603		5.328E7	1.84065E-5	1.64019E-5	3.15162E-5	1.74654E-5	3.72123E-5	2.51292E-5		5.328E7	4.565E-5	4.17209E-6	4.1829E-5	7.49103E-6	4.19586E-6	1.26E-5	1.2846E-5								733	32.37	28.94
												734	695	671	824	746	855	664	637	747	467	570		5.344E7	1.02258E-5	5.46729E-6	3.93952E-5	4.36635E-5	6.69822E-5	2.51292E-5		5.344E7	2.739E-5	8.34418E-6	0	2.99641E-5	0	4.2E-6	0								734	36.54	30.76
												735	771	659	917	809	719	684	713	683	733	666		5.36E7	4.09033E-6	1.64019E-5	3.15162E-5	6.98617E-5	2.23274E-5	5.86348E-5		5.36E7	1.826E-5	0	0	1.49821E-5	1.67835E-5	2.1E-5	7.70762E-6								735	35.65	34.07
												736	805	978	882	662	866	821	715	801	856	796		5.376E7	4.09033E-6	2.73364E-5	7.87904E-6	8.73271E-6	1.48849E-5	1.67528E-5		5.376E7	2.739E-5	8.34418E-6	6.97151E-6	7.49103E-6	1.25876E-5	4.2E-6	5.13842E-6								736	34.22	29.34
												737	1000	1020	976	840	1000	1070	933	959	848	907		5.392E7	1.63613E-5	1.64019E-5	2.36371E-5	6.98617E-5	1.48849E-5	0		5.392E7	1.826E-5	4.17209E-6	6.97151E-6	2.24731E-5	8.39173E-6	4.2E-6	7.70762E-6								737	45.64	37.93
												738	1410	1180	1500	1250	1080	1250	1040	1150	1070	936		5.408E7	2.04517E-6	2.18692E-5	0	8.73271E-6	1.48849E-5	3.35056E-5		5.408E7	9.13E-6	1.25163E-5	1.3943E-5	2.24731E-5	1.67835E-5	4.2E-6	0								738	40.65	35.34
												739	1800	1720	1480	1520	1490	1380	1550	1380	1390	961		5.424E7	8.18066E-6	1.64019E-5	2.36371E-5	2.61981E-5	2.23274E-5	6.70112E-5		5.424E7	2.739E-5	8.34418E-6	2.7886E-5	2.99641E-5	0	8.40001E-6	7.70762E-6								739	41.96	36.14
												740	1850	1980	1830	2010	1570	1590	1450	1530	1420	1470		5.44E7	1.2271E-5	1.64019E-5	7.87904E-6	8.73271E-6	2.97699E-5	1.67528E-5		5.44E7	0	4.17209E-6	2.09145E-5	7.49103E-6	1.25876E-5	1.26E-5	2.56921E-6								740	34.4	35.82
												741	2160	1960	1870	1830	1710	1580	1630	1490	1540	1090		5.456E7	4.09033E-6	2.18692E-5	2.36371E-5	1.74654E-5	2.97699E-5	1.67528E-5		5.456E7	9.13E-6	1.66884E-5	1.3943E-5	7.49103E-6	8.39173E-6	4.2E-6	2.56921E-6								741	29.32	33.52
												742	1840	2020	1810	1720	1780	1850	1710	1620	1430	1380		5.472E7	2.04517E-6	5.46729E-6	3.93952E-5	3.49308E-5	7.44247E-6	2.51292E-5		5.472E7	2.739E-5	1.66884E-5	6.97151E-6	7.49103E-6	4.19586E-6	8.40001E-6	1.02768E-5								742	37.05	40.8
												743	1900	1900	1670	1860	1670	1900	1620	1720	1340	1390		5.488E7	8.18066E-6	5.46729E-6	1.57581E-5	2.61981E-5	1.48849E-5	2.51292E-5		5.488E7	9.13E-6	1.25163E-5	1.3943E-5	7.49103E-6	0	1.26E-5	5.13842E-6								743	31.38	27.83
												744	2250	2070	2060	1770	1850	1940	1820	1420	1560	1480		5.504E7	0	2.73364E-5	2.36371E-5	3.49308E-5	7.44247E-6	3.35056E-5		5.504E7	2.739E-5	8.34418E-6	1.3943E-5	1.49821E-5	2.51752E-5	8.40001E-6	5.13842E-6								744	45.41	36.63
												745	2290	2220	2100	2060	1750	1790	1900	1750	1570	1470		5.52E7	1.2271E-5	5.46729E-6	3.93952E-5	1.74654E-5	7.44247E-6	1.67528E-5		5.52E7	9.13E-6	8.34418E-6	0	7.49103E-6	1.25876E-5	1.26E-5	5.13842E-6								745	44.85	35.52
												746	2570	2370	2080	2090	2020	1930	2120	1700	1690	1580		5.536E7	1.43162E-5	5.46729E-6	3.15162E-5	2.61981E-5	1.48849E-5	1.67528E-5		5.536E7	2.739E-5	4.17209E-6	0	0	8.39173E-6	4.2E-6	5.13842E-6								746	49.74	38.13
												747	2420	2560	2220	2140	2180	1960	1970	1820	1780	1440		5.552E7	4.09033E-6	1.64019E-5	2.36371E-5	2.61981E-5	2.97699E-5	5.02584E-5		5.552E7	0	4.17209E-6	2.09145E-5	1.49821E-5	2.09793E-5	0	1.02768E-5								747	57.19	45.98
												748	2240	2260	2100	2260	2070	1720	1760	1490	1410	1560		5.568E7	1.02258E-5	1.09346E-5	3.15162E-5	1.74654E-5	3.72123E-5	3.35056E-5		5.568E7	0	4.17209E-6	0	2.99641E-5	2.09793E-5	1.26E-5	2.56921E-6								748	53.36	62.23
												749	2280	2100	1980	1950	1860	1570	1740	1400	1400	1190		5.584E7	8.18066E-6	2.18692E-5	1.57581E-5	1.74654E-5	1.48849E-5	8.3764E-6		5.584E7	1.826E-5	2.50325E-5	1.3943E-5	7.49103E-6	1.25876E-5	4.2E-6	2.56921E-6								749	61.56	63.47
												750	2100	1990	2090	1910	1760	1580	1600	1310	1390	1090		5.6E7	1.02258E-5	1.09346E-5	3.15162E-5	8.73271E-6	2.23274E-5	8.3764E-6		5.6E7	9.13E-6	8.34418E-6	1.3943E-5	7.49103E-6	1.67835E-5	8.40001E-6	7.70762E-6								750	75.24	70.48
																								5.616E7	1.02258E-5	5.46729E-6	3.93952E-5	8.73271E-6	3.72123E-5	2.51292E-5		5.616E7	1.826E-5	3.75488E-5	2.09145E-5	1.49821E-5	2.9371E-5	0	2.56921E-6
																								5.632E7	6.1355E-6	0	1.57581E-5	3.49308E-5	2.97699E-5	1.67528E-5		5.632E7	9.13E-6	4.17209E-6	2.09145E-5	0	2.09793E-5	8.40001E-6	0
																								5.648E7	2.04517E-6	0	2.36371E-5	8.73271E-6	1.48849E-5	8.3764E-6		5.648E7	3.652E-5	2.08605E-5	1.3943E-5	0	1.67835E-5	4.2E-6	7.70762E-6
																								5.664E7	6.1355E-6	2.18692E-5	1.57581E-5	2.61981E-5	7.44247E-6	0		5.664E7	1.826E-5	2.08605E-5	2.09145E-5	2.99641E-5	8.39173E-6	4.2E-6	5.13842E-6
																								5.68E7	1.2271E-5	1.09346E-5	2.36371E-5	3.49308E-5	1.48849E-5	1.67528E-5		5.68E7	9.13E-6	0	2.09145E-5	7.49103E-6	2.51752E-5	1.68E-5	2.56921E-6
																								5.696E7	1.02258E-5	2.73364E-5	1.57581E-5	1.74654E-5	5.20973E-5	3.35056E-5		5.696E7	0	4.17209E-6	2.7886E-5	1.49821E-5	4.19586E-6	4.2E-6	0
																								5.712E7	1.2271E-5	1.09346E-5	3.15162E-5	1.74654E-5	2.23274E-5	4.1882E-5		5.712E7	9.13E-6	8.34418E-6	1.3943E-5	7.49103E-6	4.19586E-6	8.40001E-6	5.13842E-6
																								5.728E7	1.43162E-5	5.46729E-6	1.57581E-5	4.36635E-5	1.48849E-5	5.86348E-5		5.728E7	9.13E-6	8.34418E-6	0	0	4.19586E-6	0	2.56921E-6
																								5.744E7	1.02258E-5	1.09346E-5	2.36371E-5	5.23963E-5	0	1.67528E-5		5.744E7	9.13E-6	8.34418E-6	0	7.49103E-6	1.25876E-5	2.52E-5	1.2846E-5
																								5.76E7	1.2271E-5	1.64019E-5	5.51533E-5	2.61981E-5	1.48849E-5	1.67528E-5		5.76E7	9.13E-6	4.17209E-6	1.3943E-5	2.99641E-5	4.19586E-6	2.1E-5	1.02768E-5
																								5.776E7	1.02258E-5	1.09346E-5	2.36371E-5	2.61981E-5	4.46548E-5	0		5.776E7	1.826E-5	8.34418E-6	3.48575E-5	7.49103E-6	2.51752E-5	0	1.02768E-5
																								5.792E7	8.18066E-6	3.28037E-5	2.36371E-5	3.49308E-5	1.48849E-5	1.67528E-5		5.792E7	3.652E-5	0	2.09145E-5	1.49821E-5	1.67835E-5	8.40001E-6	2.56921E-6
																								5.808E7	1.2271E-5	1.64019E-5	2.36371E-5	2.61981E-5	5.20973E-5	3.35056E-5		5.808E7	3.652E-5	4.17209E-6	6.97151E-6	2.24731E-5	8.39173E-6	1.68E-5	2.56921E-6
																								5.824E7	2.04517E-6	1.09346E-5	7.87904E-6	8.73271E-6	2.97699E-5	1.67528E-5		5.824E7	9.13E-6	4.17209E-6	1.3943E-5	0	4.19586E-6	1.68E-5	0
																								5.84E7	8.18066E-6	1.64019E-5	3.15162E-5	8.73271E-6	1.48849E-5	3.35056E-5		5.84E7	9.13E-6	8.34418E-6	1.3943E-5	1.49821E-5	1.67835E-5	8.40001E-6	7.70762E-6
																								5.856E7	8.18066E-6	2.18692E-5	0	4.36635E-5	1.48849E-5	3.35056E-5		5.856E7	1.826E-5	4.17209E-6	6.97151E-6	1.49821E-5	1.25876E-5	1.26E-5	1.02768E-5
																								5.872E7	4.09033E-6	5.46729E-6	7.87904E-6	5.23963E-5	2.97699E-5	3.35056E-5		5.872E7	3.652E-5	8.34418E-6	6.97151E-6	0	1.25876E-5	1.68E-5	0
																								5.888E7	1.02258E-5	1.64019E-5	3.93952E-5	8.73271E-6	7.44247E-6	2.51292E-5		5.888E7	9.13E-6	2.92046E-5	6.97151E-6	3.74551E-5	1.25876E-5	4.2E-6	7.70762E-6
																								5.904E7	8.18066E-6	1.09346E-5	1.57581E-5	4.36635E-5	7.44247E-6	8.3764E-6		5.904E7	9.13E-6	8.34418E-6	1.3943E-5	2.99641E-5	4.19586E-6	8.40001E-6	2.56921E-6
																								5.92E7	0	1.09346E-5	1.57581E-5	3.49308E-5	0	2.51292E-5		5.92E7	3.652E-5	0	2.09145E-5	1.49821E-5	4.19586E-6	8.40001E-6	2.56921E-6
																								5.936E7	6.1355E-6	1.09346E-5	3.93952E-5	5.23963E-5	2.23274E-5	3.35056E-5		5.936E7	9.13E-6	8.34418E-6	1.3943E-5	7.49103E-6	8.39173E-6	2.94E-5	0
																								5.952E7	1.43162E-5	5.46729E-6	2.36371E-5	8.73271E-6	2.23274E-5	8.3764E-6		5.952E7	9.13E-6	0	0	1.49821E-5	8.39173E-6	1.68E-5	5.13842E-6
																								5.968E7	1.2271E-5	1.09346E-5	3.93952E-5	2.61981E-5	2.97699E-5	1.67528E-5		5.968E7	2.739E-5	0	2.09145E-5	1.49821E-5	0	4.2E-6	7.70762E-6
																								5.984E7	1.02258E-5	2.18692E-5	3.15162E-5	8.73271E-6	1.48849E-5	5.02584E-5		5.984E7	0	4.17209E-6	2.09145E-5	7.49103E-6	1.25876E-5	0	7.70762E-6
																								6E7	1.43162E-5	1.64019E-5	2.36371E-5	1.74654E-5	1.48849E-5	0		6E7	3.652E-5	1.25163E-5	0	2.24731E-5	0	1.26E-5	7.70762E-6
																								6.016E7	1.02258E-5	5.46729E-6	1.57581E-5	0	3.72123E-5	2.51292E-5		6.016E7	1.826E-5	0	1.3943E-5	7.49103E-6	8.39173E-6	0	0
																								6.032E7	6.1355E-6	1.09346E-5	2.36371E-5	3.49308E-5	7.44247E-6	5.02584E-5		6.032E7	9.13E-6	1.25163E-5	0	2.99641E-5	8.39173E-6	1.26E-5	5.13842E-6
																								6.048E7	1.43162E-5	1.09346E-5	3.93952E-5	1.74654E-5	2.97699E-5	2.51292E-5		6.048E7	3.652E-5	4.17209E-6	1.3943E-5	2.24731E-5	8.39173E-6	8.40001E-6	5.13842E-6
																								6.064E7	4.09033E-6	2.18692E-5	1.57581E-5	2.61981E-5	4.46548E-5	1.67528E-5		6.064E7	3.652E-5	1.66884E-5	3.48575E-5	1.49821E-5	4.19586E-6	4.2E-6	2.56921E-6
																								6.08E7	1.43162E-5	4.37383E-5	3.93952E-5	5.23963E-5	7.44247E-6	1.67528E-5		6.08E7	2.739E-5	1.25163E-5	0	0	2.9371E-5	8.40001E-6	7.70762E-6
																								6.096E7	2.04517E-6	1.64019E-5	2.36371E-5	8.73271E-6	1.48849E-5	3.35056E-5		6.096E7	2.739E-5	8.34418E-6	0	2.99641E-5	1.25876E-5	1.68E-5	0
																								6.112E7	6.1355E-6	2.18692E-5	1.57581E-5	3.49308E-5	3.72123E-5	1.67528E-5		6.112E7	1.826E-5	0	6.97151E-6	7.49103E-6	8.39173E-6	1.68E-5	2.56921E-6
																								6.128E7	1.2271E-5	2.18692E-5	7.87904E-6	3.49308E-5	2.97699E-5	1.67528E-5		6.128E7	3.652E-5	4.17209E-6	0	2.99641E-5	4.19586E-6	1.26E-5	1.2846E-5
																								6.144E7	6.1355E-6	1.64019E-5	2.36371E-5	8.73271E-6	2.97699E-5	2.51292E-5		6.144E7	9.13E-6	1.25163E-5	1.3943E-5	0	1.25876E-5	8.40001E-6	5.13842E-6
																								6.16E7	6.1355E-6	2.73364E-5	2.36371E-5	1.74654E-5	2.97699E-5	8.3764E-6		6.16E7	1.826E-5	8.34418E-6	1.3943E-5	4.49462E-5	1.25876E-5	4.2E-6	5.13842E-6
																								6.176E7	1.43162E-5	1.64019E-5	2.36371E-5	1.74654E-5	2.23274E-5	2.51292E-5		6.176E7	9.13E-6	4.17209E-6	0	1.49821E-5	0	8.40001E-6	2.56921E-6
																								6.192E7	8.18066E-6	1.64019E-5	3.15162E-5	2.61981E-5	1.48849E-5	1.67528E-5		6.192E7	9.13E-6	0	6.97151E-6	1.49821E-5	8.39173E-6	1.26E-5	2.56921E-6
																								6.208E7	8.18066E-6	1.64019E-5	2.36371E-5	3.49308E-5	0	2.51292E-5		6.208E7	9.13E-6	4.17209E-6	1.3943E-5	0	1.25876E-5	4.2E-6	2.56921E-6
																								6.224E7	4.09033E-6	5.46729E-6	3.15162E-5	1.74654E-5	2.97699E-5	3.35056E-5		6.224E7	1.826E-5	8.34418E-6	0	2.24731E-5	1.67835E-5	8.40001E-6	7.70762E-6
																								6.24E7	6.1355E-6	2.73364E-5	1.57581E-5	2.61981E-5	2.23274E-5	1.67528E-5		6.24E7	1.826E-5	4.17209E-6	6.97151E-6	7.49103E-6	8.39173E-6	2.1E-5	2.56921E-6
																								6.256E7	1.02258E-5	2.73364E-5	7.87904E-6	4.36635E-5	1.48849E-5	8.3764E-6		6.256E7	1.826E-5	1.66884E-5	6.97151E-6	2.99641E-5	1.25876E-5	1.26E-5	2.56921E-6
																								6.272E7	6.1355E-6	5.46729E-6	5.51533E-5	0	3.72123E-5	3.35056E-5		6.272E7	2.739E-5	8.34418E-6	6.97151E-6	7.49103E-6	8.39173E-6	0	0
																								6.288E7	8.18066E-6	2.18692E-5	2.36371E-5	1.74654E-5	1.48849E-5	8.3764E-6		6.288E7	2.739E-5	1.25163E-5	2.09145E-5	2.99641E-5	0	0	1.2846E-5
																								6.304E7	1.63613E-5	1.09346E-5	3.93952E-5	3.49308E-5	2.23274E-5	1.67528E-5		6.304E7	0	4.17209E-6	2.09145E-5	0	4.19586E-6	4.2E-6	5.13842E-6
																								6.32E7	2.04517E-6	0	1.57581E-5	2.61981E-5	7.44247E-6	3.35056E-5		6.32E7	9.13E-6	1.25163E-5	1.3943E-5	7.49103E-6	1.25876E-5	0	2.56921E-6
																								6.336E7	8.18066E-6	1.09346E-5	0	8.73271E-6	2.23274E-5	4.1882E-5		6.336E7	1.826E-5	0	6.97151E-6	1.49821E-5	4.19586E-6	2.94E-5	0
																								6.352E7	1.02258E-5	2.18692E-5	2.36371E-5	3.49308E-5	0	1.67528E-5		6.352E7	2.739E-5	1.66884E-5	1.3943E-5	1.49821E-5	8.39173E-6	8.40001E-6	5.13842E-6
																								6.368E7	1.2271E-5	2.73364E-5	0	1.74654E-5	2.23274E-5	1.67528E-5		6.368E7	2.739E-5	1.66884E-5	2.7886E-5	1.49821E-5	0	8.40001E-6	1.79845E-5
																								6.384E7	2.04517E-6	0	1.57581E-5	6.98617E-5	0	3.35056E-5		6.384E7	2.739E-5	1.25163E-5	0	0	8.39173E-6	1.26E-5	2.56921E-6
																								6.4E7	1.63613E-5	1.09346E-5	3.15162E-5	0	2.23274E-5	1.67528E-5		6.4E7	9.13E-6	8.34418E-6	2.09145E-5	7.49103E-6	8.39173E-6	4.2E-6	5.13842E-6
																								6.416E7	1.02258E-5	5.46729E-6	7.87904E-6	1.74654E-5	2.97699E-5	3.35056E-5		6.416E7	9.13E-6	4.17209E-6	6.97151E-6	0	4.19586E-6	2.1E-5	0
																								6.432E7	1.2271E-5	1.64019E-5	3.15162E-5	4.36635E-5	2.97699E-5	5.02584E-5		6.432E7	0	4.17209E-6	6.97151E-6	0	1.67835E-5	0	7.70762E-6
																								6.448E7	2.04517E-6	1.09346E-5	2.36371E-5	1.74654E-5	1.48849E-5	2.51292E-5		6.448E7	3.652E-5	8.34418E-6	0	5.24372E-5	8.39173E-6	4.2E-6	5.13842E-6
																								6.464E7	6.1355E-6	5.46729E-6	0	8.73271E-6	1.48849E-5	1.67528E-5		6.464E7	9.13E-6	0	6.97151E-6	3.74551E-5	1.67835E-5	8.40001E-6	7.70762E-6
																								6.48E7	8.18066E-6	2.18692E-5	7.87904E-6	4.36635E-5	2.23274E-5	8.3764E-6		6.48E7	9.13E-6	4.17209E-6	6.97151E-6	7.49103E-6	1.25876E-5	1.26E-5	1.54152E-5
																								6.496E7	4.09033E-6	2.18692E-5	1.57581E-5	8.73271E-6	4.46548E-5	1.67528E-5		6.496E7	2.739E-5	4.17209E-6	6.97151E-6	1.49821E-5	1.25876E-5	8.40001E-6	2.56921E-6
																								6.512E7	2.04517E-6	2.18692E-5	3.93952E-5	0	1.48849E-5	3.35056E-5		6.512E7	2.739E-5	1.66884E-5	6.97151E-6	7.49103E-6	1.25876E-5	2.52E-5	5.13842E-6
																								6.528E7	2.04517E-6	3.28037E-5	3.15162E-5	2.61981E-5	1.48849E-5	2.51292E-5		6.528E7	2.739E-5	0	6.97151E-6	1.49821E-5	0	1.68E-5	5.13842E-6
																								6.544E7	1.02258E-5	2.18692E-5	2.36371E-5	2.61981E-5	1.48849E-5	5.02584E-5		6.544E7	2.739E-5	0	2.7886E-5	0	8.39173E-6	8.40001E-6	2.56921E-6
																								6.56E7	4.09033E-6	0	5.51533E-5	2.61981E-5	1.48849E-5	2.51292E-5		6.56E7	1.826E-5	8.34418E-6	1.3943E-5	1.49821E-5	4.19586E-6	0	0
																								6.576E7	8.18066E-6	1.64019E-5	2.36371E-5	4.36635E-5	0	3.35056E-5		6.576E7	9.13E-6	4.17209E-6	2.09145E-5	3.74551E-5	4.19586E-6	8.40001E-6	1.2846E-5
																								6.592E7	1.63613E-5	1.09346E-5	7.87904E-6	8.73271E-6	4.46548E-5	3.35056E-5		6.592E7	0	0	2.7886E-5	3.74551E-5	1.25876E-5	0	2.56921E-6
																								6.608E7	0	1.09346E-5	1.57581E-5	3.49308E-5	3.72123E-5	2.51292E-5		6.608E7	2.739E-5	1.25163E-5	0	2.24731E-5	4.19586E-6	8.40001E-6	7.70762E-6
																								6.624E7	1.02258E-5	2.18692E-5	3.15162E-5	5.23963E-5	2.23274E-5	3.35056E-5		6.624E7	0	0	6.97151E-6	7.49103E-6	0	8.40001E-6	1.2846E-5
																								6.64E7	8.18066E-6	1.09346E-5	0	1.74654E-5	4.46548E-5	8.3764E-6		6.64E7	1.826E-5	4.17209E-6	6.97151E-6	7.49103E-6	8.39173E-6	8.40001E-6	5.13842E-6
																								6.656E7	1.02258E-5	2.73364E-5	2.36371E-5	4.36635E-5	1.48849E-5	1.67528E-5		6.656E7	9.13E-6	1.66884E-5	2.09145E-5	7.49103E-6	8.39173E-6	0	0
																								6.672E7	6.1355E-6	5.46729E-6	7.87904E-6	1.74654E-5	5.95398E-5	3.35056E-5		6.672E7	1.826E-5	4.17209E-6	2.7886E-5	2.99641E-5	8.39173E-6	4.2E-6	0
																								6.688E7	0	1.64019E-5	0	4.36635E-5	2.97699E-5	2.51292E-5		6.688E7	2.739E-5	8.34418E-6	2.09145E-5	2.99641E-5	8.39173E-6	1.68E-5	1.02768E-5
																								6.704E7	6.1355E-6	2.18692E-5	1.57581E-5	2.61981E-5	7.44247E-6	7.53876E-5		6.704E7	1.826E-5	4.17209E-6	2.09145E-5	0	1.25876E-5	4.2E-6	2.56921E-6
																								6.72E7	0	2.73364E-5	7.87904E-6	2.61981E-5	7.44247E-6	4.1882E-5		6.72E7	2.739E-5	1.25163E-5	0	0	4.19586E-6	4.2E-6	5.13842E-6
																								6.736E7	6.1355E-6	5.46729E-6	7.87904E-6	3.49308E-5	2.97699E-5	1.67528E-5		6.736E7	9.13E-6	4.17209E-6	0	0	1.67835E-5	8.40001E-6	0
																								6.752E7	4.09033E-6	1.64019E-5	2.36371E-5	0	1.48849E-5	1.67528E-5		6.752E7	9.13E-6	0	1.3943E-5	2.24731E-5	4.19586E-6	1.26E-5	5.13842E-6
																								6.768E7	6.1355E-6	2.18692E-5	7.87904E-6	3.49308E-5	2.23274E-5	8.3764E-6		6.768E7	2.739E-5	4.17209E-6	1.3943E-5	2.99641E-5	1.67835E-5	4.2E-6	1.2846E-5
																								6.784E7	4.09033E-6	5.46729E-6	0	2.61981E-5	7.44247E-6	2.51292E-5		6.784E7	0	4.17209E-6	0	7.49103E-6	0	1.26E-5	2.56921E-6
																								6.8E7	4.09033E-6	1.09346E-5	7.87904E-6	8.73271E-6	7.44247E-6	5.02584E-5		6.8E7	9.13E-6	4.17209E-6	2.09145E-5	2.24731E-5	4.19586E-6	8.40001E-6	2.56921E-6
																								6.816E7	8.18066E-6	2.18692E-5	7.87904E-6	0	2.23274E-5	1.67528E-5		6.816E7	9.13E-6	0	6.97151E-6	1.49821E-5	8.39173E-6	0	1.02768E-5
																								6.832E7	4.09033E-6	1.09346E-5	3.15162E-5	1.74654E-5	2.97699E-5	0		6.832E7	0	1.66884E-5	1.3943E-5	4.49462E-5	1.67835E-5	2.52E-5	5.13842E-6
																								6.848E7	8.18066E-6	5.46729E-6	3.15162E-5	8.73271E-6	1.48849E-5	1.67528E-5		6.848E7	2.739E-5	8.34418E-6	2.09145E-5	7.49103E-6	1.25876E-5	4.2E-6	5.13842E-6
																								6.864E7	6.1355E-6	1.09346E-5	5.51533E-5	2.61981E-5	2.23274E-5	2.51292E-5		6.864E7	9.13E-6	4.17209E-6	6.97151E-6	3.74551E-5	4.19586E-6	4.2E-6	0
																								6.88E7	1.84065E-5	3.28037E-5	3.15162E-5	1.74654E-5	7.44247E-6	2.51292E-5		6.88E7	1.826E-5	8.34418E-6	6.97151E-6	7.49103E-6	8.39173E-6	1.68E-5	2.05537E-5
																								6.896E7	8.18066E-6	2.18692E-5	2.36371E-5	2.61981E-5	2.23274E-5	1.67528E-5		6.896E7	0	8.34418E-6	6.97151E-6	1.49821E-5	8.39173E-6	4.2E-6	2.56921E-6
																								6.912E7	1.2271E-5	2.73364E-5	1.57581E-5	1.74654E-5	2.97699E-5	1.67528E-5		6.912E7	1.826E-5	1.25163E-5	1.3943E-5	2.24731E-5	8.39173E-6	0	1.2846E-5
																								6.928E7	8.18066E-6	1.09346E-5	0	8.73271E-6	1.48849E-5	1.67528E-5		6.928E7	2.739E-5	4.17209E-6	2.09145E-5	2.24731E-5	4.19586E-6	8.40001E-6	1.02768E-5
																								6.944E7	8.18066E-6	5.46729E-6	7.87904E-6	0	2.23274E-5	4.1882E-5		6.944E7	1.826E-5	8.34418E-6	6.97151E-6	4.49462E-5	2.51752E-5	0	1.02768E-5
																								6.96E7	4.09033E-6	5.46729E-6	7.87904E-6	2.61981E-5	0	0		6.96E7	1.826E-5	1.25163E-5	4.88006E-5	0	2.51752E-5	0	0
																								6.976E7	8.18066E-6	0	3.15162E-5	8.73271E-6	3.72123E-5	0		6.976E7	9.13E-6	8.34418E-6	2.09145E-5	2.99641E-5	1.67835E-5	4.2E-6	5.13842E-6
																								6.992E7	2.04517E-6	5.46729E-6	1.57581E-5	8.73271E-6	7.44247E-6	8.3764E-6		6.992E7	2.739E-5	1.25163E-5	6.97151E-6	7.49103E-6	0	4.2E-6	7.70762E-6
																								7.008E7	4.09033E-6	2.18692E-5	7.87904E-6	1.74654E-5	7.44247E-6	5.86348E-5		7.008E7	1.826E-5	4.17209E-6	6.97151E-6	7.49103E-6	8.39173E-6	8.40001E-6	1.02768E-5
																								7.024E7	4.09033E-6	1.64019E-5	1.57581E-5	8.73271E-6	2.97699E-5	1.67528E-5		7.024E7	1.826E-5	4.17209E-6	1.3943E-5	2.24731E-5	0	4.2E-6	5.13842E-6
																								7.04E7	8.18066E-6	4.37383E-5	7.87904E-6	1.74654E-5	5.20973E-5	1.67528E-5		7.04E7	1.826E-5	8.34418E-6	1.3943E-5	7.49103E-6	1.67835E-5	4.2E-6	7.70762E-6
																								7.056E7	4.09033E-6	2.18692E-5	7.87904E-6	1.74654E-5	3.72123E-5	1.67528E-5		7.056E7	9.13E-6	1.25163E-5	2.09145E-5	0	0	1.68E-5	0
																								7.072E7	6.1355E-6	5.46729E-6	1.57581E-5	2.61981E-5	2.23274E-5	0		7.072E7	1.826E-5	4.17209E-6	2.09145E-5	7.49103E-6	4.19586E-6	0	5.13842E-6
																								7.088E7	8.18066E-6	5.46729E-6	2.36371E-5	3.49308E-5	1.48849E-5	1.67528E-5		7.088E7	2.739E-5	4.17209E-6	2.09145E-5	7.49103E-6	8.39173E-6	4.2E-6	7.70762E-6
																								7.104E7	4.09033E-6	0	0	1.74654E-5	2.23274E-5	8.3764E-6		7.104E7	0	8.34418E-6	2.09145E-5	7.49103E-6	0	8.40001E-6	7.70762E-6
																								7.12E7	4.09033E-6	1.09346E-5	1.57581E-5	3.49308E-5	7.44247E-6	1.67528E-5		7.12E7	9.13E-6	1.25163E-5	1.3943E-5	7.49103E-6	0	4.2E-6	0
																								7.136E7	1.02258E-5	3.28037E-5	1.57581E-5	2.61981E-5	0	1.67528E-5		7.136E7	9.13E-6	0	0	2.99641E-5	4.19586E-6	0	5.13842E-6
																								7.152E7	8.18066E-6	5.46729E-6	3.93952E-5	8.73271E-6	1.48849E-5	1.67528E-5		7.152E7	0	4.17209E-6	2.09145E-5	1.49821E-5	2.09793E-5	8.40001E-6	7.70762E-6
																								7.168E7	6.1355E-6	5.46729E-6	2.36371E-5	2.61981E-5	2.23274E-5	5.02584E-5		7.168E7	9.13E-6	8.34418E-6	2.09145E-5	7.49103E-6	4.19586E-6	8.40001E-6	5.13842E-6
																								7.184E7	6.1355E-6	2.18692E-5	2.36371E-5	2.61981E-5	3.72123E-5	8.3764E-6		7.184E7	0	1.66884E-5	6.97151E-6	2.99641E-5	0	4.2E-6	0
																								7.2E7	1.02258E-5	0	1.57581E-5	8.73271E-6	5.20973E-5	8.3764E-6		7.2E7	2.739E-5	2.08605E-5	1.3943E-5	1.49821E-5	4.19586E-6	1.26E-5	1.02768E-5
																								7.216E7	8.18066E-6	5.46729E-6	2.36371E-5	1.74654E-5	4.46548E-5	2.51292E-5		7.216E7	9.13E-6	8.34418E-6	0	7.49103E-6	4.19586E-6	8.40001E-6	7.70762E-6
																								7.232E7	1.02258E-5	1.64019E-5	5.51533E-5	2.61981E-5	7.44247E-6	0		7.232E7	2.739E-5	8.34418E-6	6.97151E-6	7.49103E-6	1.67835E-5	8.40001E-6	5.13842E-6
																								7.248E7	6.1355E-6	1.64019E-5	2.36371E-5	0	1.48849E-5	8.3764E-6		7.248E7	1.826E-5	0	6.97151E-6	2.24731E-5	1.25876E-5	0	1.02768E-5
																								7.264E7	6.1355E-6	2.18692E-5	1.57581E-5	2.61981E-5	2.23274E-5	1.67528E-5		7.264E7	2.739E-5	8.34418E-6	6.97151E-6	7.49103E-6	4.19586E-6	0	2.56921E-6
																								7.28E7	1.2271E-5	2.18692E-5	7.87904E-6	3.49308E-5	2.23274E-5	3.35056E-5		7.28E7	0	4.17209E-6	6.97151E-6	1.49821E-5	1.67835E-5	1.26E-5	2.56921E-6
																								7.296E7	1.02258E-5	5.46729E-6	1.57581E-5	1.74654E-5	1.48849E-5	0		7.296E7	3.652E-5	1.25163E-5	2.09145E-5	7.49103E-6	4.19586E-6	2.1E-5	2.56921E-6
																								7.312E7	2.04517E-6	1.09346E-5	1.57581E-5	1.74654E-5	2.97699E-5	1.67528E-5		7.312E7	2.739E-5	1.25163E-5	0	2.24731E-5	8.39173E-6	8.40001E-6	5.13842E-6
																								7.328E7	1.02258E-5	1.64019E-5	1.57581E-5	1.74654E-5	2.23274E-5	2.51292E-5		7.328E7	9.13E-6	1.25163E-5	6.97151E-6	7.49103E-6	0	4.2E-6	2.56921E-6
																								7.344E7	8.18066E-6	1.09346E-5	7.87904E-6	2.61981E-5	2.23274E-5	3.35056E-5		7.344E7	3.652E-5	1.25163E-5	2.09145E-5	0	4.19586E-6	1.26E-5	1.2846E-5
																								7.36E7	8.18066E-6	2.73364E-5	1.57581E-5	8.73271E-6	4.46548E-5	1.67528E-5		7.36E7	1.826E-5	0	2.7886E-5	2.24731E-5	4.19586E-6	4.2E-6	0
																								7.376E7	6.1355E-6	1.09346E-5	2.36371E-5	4.36635E-5	7.44247E-6	2.51292E-5		7.376E7	2.739E-5	1.66884E-5	6.97151E-6	2.24731E-5	8.39173E-6	8.40001E-6	2.56921E-6
																								7.392E7	6.1355E-6	1.64019E-5	7.87904E-6	8.73271E-6	0	1.67528E-5		7.392E7	9.13E-6	8.34418E-6	6.97151E-6	0	4.19586E-6	8.40001E-6	2.56921E-6
																								7.408E7	2.04517E-6	2.73364E-5	1.57581E-5	4.36635E-5	2.97699E-5	1.67528E-5		7.408E7	9.13E-6	1.66884E-5	2.09145E-5	7.49103E-6	8.39173E-6	4.2E-6	5.13842E-6
																								7.424E7	1.43162E-5	5.46729E-6	2.36371E-5	2.61981E-5	2.97699E-5	4.1882E-5		7.424E7	2.739E-5	4.17209E-6	3.48575E-5	2.99641E-5	4.19586E-6	4.2E-6	7.70762E-6
																								7.44E7	1.02258E-5	1.64019E-5	7.87904E-6	2.61981E-5	1.48849E-5	8.3764E-6		7.44E7	0	8.34418E-6	0	7.49103E-6	1.25876E-5	8.40001E-6	2.56921E-6
																								7.456E7	0	5.46729E-6	2.36371E-5	8.73271E-6	1.48849E-5	4.1882E-5		7.456E7	0	4.17209E-6	3.48575E-5	0	1.67835E-5	4.2E-6	7.70762E-6
																								7.472E7	4.09033E-6	1.64019E-5	3.15162E-5	0	2.97699E-5	4.1882E-5		7.472E7	1.826E-5	4.17209E-6	2.7886E-5	0	4.19586E-6	8.40001E-6	2.56921E-6
																								7.488E7	8.18066E-6	0	1.57581E-5	8.73271E-6	1.48849E-5	2.51292E-5		7.488E7	1.826E-5	4.17209E-6	6.97151E-6	7.49103E-6	0	0	1.02768E-5
																								7.504E7	6.1355E-6	3.8271E-5	3.15162E-5	2.61981E-5	2.23274E-5	3.35056E-5		7.504E7	0	0	2.09145E-5	0	1.25876E-5	1.26E-5	0
																								7.52E7	6.1355E-6	5.46729E-6	7.87904E-6	4.36635E-5	2.97699E-5	8.3764E-6		7.52E7	1.826E-5	8.34418E-6	0	7.49103E-6	4.19586E-6	8.40001E-6	2.56921E-6
																								7.536E7	0	0	7.87904E-6	8.73271E-6	2.97699E-5	1.67528E-5		7.536E7	9.13E-6	0	3.48575E-5	0	0	0	5.13842E-6
																								7.552E7	2.04517E-6	1.09346E-5	1.57581E-5	2.61981E-5	2.23274E-5	1.67528E-5		7.552E7	1.826E-5	8.34418E-6	2.7886E-5	1.49821E-5	4.19586E-6	4.2E-6	2.56921E-6
																								7.568E7	8.18066E-6	1.09346E-5	6.30323E-5	2.61981E-5	2.97699E-5	8.3764E-6		7.568E7	9.13E-6	4.17209E-6	0	0	1.25876E-5	8.40001E-6	5.13842E-6
																								7.584E7	8.18066E-6	5.46729E-6	1.57581E-5	0	7.44247E-6	8.3764E-6		7.584E7	2.739E-5	4.17209E-6	6.97151E-6	2.99641E-5	0	4.2E-6	5.13842E-6
																								7.6E7	6.1355E-6	1.09346E-5	1.57581E-5	8.73271E-6	2.97699E-5	8.3764E-6		7.6E7	1.826E-5	4.17209E-6	2.09145E-5	1.49821E-5	1.25876E-5	1.68E-5	0
																								7.616E7	6.1355E-6	1.64019E-5	2.36371E-5	8.73271E-6	3.72123E-5	8.3764E-6		7.616E7	9.13E-6	4.17209E-6	6.97151E-6	1.49821E-5	4.19586E-6	4.2E-6	2.56921E-6
																								7.632E7	6.1355E-6	1.64019E-5	1.57581E-5	2.61981E-5	7.44247E-6	0		7.632E7	2.739E-5	1.25163E-5	0	2.24731E-5	0	4.2E-6	5.13842E-6
																								7.648E7	6.1355E-6	1.64019E-5	3.15162E-5	8.73271E-6	0	2.51292E-5		7.648E7	2.739E-5	3.33767E-5	0	1.49821E-5	0	1.26E-5	2.56921E-6
																								7.664E7	4.09033E-6	1.09346E-5	2.36371E-5	8.73271E-6	2.23274E-5	3.35056E-5		7.664E7	0	1.25163E-5	0	7.49103E-6	0	8.40001E-6	5.13842E-6
																								7.68E7	1.63613E-5	1.09346E-5	7.87904E-6	3.49308E-5	2.97699E-5	1.67528E-5		7.68E7	4.565E-5	8.34418E-6	6.97151E-6	3.74551E-5	0	4.2E-6	1.2846E-5
																								7.696E7	1.02258E-5	0	0	8.73271E-6	1.48849E-5	8.3764E-6		7.696E7	0	1.66884E-5	1.3943E-5	2.99641E-5	0	1.26E-5	2.56921E-6
																								7.712E7	6.1355E-6	0	2.36371E-5	8.73271E-6	1.48849E-5	0		7.712E7	1.826E-5	1.25163E-5	6.97151E-6	7.49103E-6	2.09793E-5	2.1E-5	2.56921E-6
																								7.728E7	1.02258E-5	1.64019E-5	1.57581E-5	2.61981E-5	7.44247E-6	1.67528E-5		7.728E7	1.826E-5	1.25163E-5	2.09145E-5	0	1.25876E-5	1.26E-5	2.56921E-6
																								7.744E7	1.02258E-5	3.28037E-5	3.93952E-5	8.73271E-6	5.20973E-5	4.1882E-5		7.744E7	5.478E-5	1.25163E-5	0	1.49821E-5	4.19586E-6	8.40001E-6	1.02768E-5
																								7.76E7	1.02258E-5	1.64019E-5	1.57581E-5	8.73271E-6	2.97699E-5	2.51292E-5		7.76E7	5.478E-5	0	6.97151E-6	7.49103E-6	4.19586E-6	8.40001E-6	2.56921E-6
																								7.776E7	1.02258E-5	0	2.36371E-5	1.74654E-5	7.44247E-6	2.51292E-5		7.776E7	0	4.17209E-6	6.97151E-6	7.49103E-6	8.39173E-6	1.26E-5	7.70762E-6
																																					0	4.2E-6	0
[truncated: 23 more columns]
